# Supplementary material for: A study of microbial diversity in a biofertilizer consortium
Source: PLoS One. 2023 Aug 24;18(8):e0286285. doi: 10.1371/journal.pone.0286285 (PMC10449135; doi:10.1371/journal.pone.0286285)
Supplement: S1 Table — Species and genera are sorted according to their relative abundance in the substrate. (XLSX) [file pone.0286285.s004.xlsx]

## Sheet: S1
Substrate	Roots	Kingdom	Phylum	Class	Order	Family	Genus	Specie
0.0832605	0.0461012	Fungi	Ascomycota	Eurotiomycetes	Eurotiales	Aspergillaceae	Talaromyces	Talaromyces_marneffei
0.0775817	0.0047722	Fungi	Glomeromycota	Glomeromycetes	Gigasporales	Gigasporaceae	Dentiscutata	Dentiscutata_heterogama
0.0723397	0	Fungi	Ascomycota	Pezizomycetes	Pezizales	Pulvinulaceae	Pulvinulaceae_gen_Incertae_sedis	Pulvinulaceae_sp
0.0643019	0.0200792	Fungi	Ascomycota	Dothideomycetes	Pleosporales	Lentitheciaceae	Poaceascoma	Poaceascoma_sp
0.0639525	0.000270124	Fungi	Basidiomycota	Agaricomycetes	Sebacinales	Sebacinales_fam_Incertae_sedis	Sebacinales_gen_Incertae_sedis	Sebacinales_sp
0.0611567	0.000900414	Fungi	Ascomycota	Eurotiomycetes	Eurotiales	Aspergillaceae	Aspergillus	Aspergillus_subversicolor
0.0569631	0.0191788	Fungi	Basidiomycota	Agaricomycetes	Auriculariales	Auriculariaceae	Auricularia	Auricularia_sp
0.042635	0.0250315	Fungi	Ascomycota	Ascomycota_cls_Incertae_sedis	Ascomycota_ord_Incertae_sedis	Ascomycota_fam_Incertae_sedis	Ascomycota_gen_Incertae_sedis	Ascomycota_sp
0.0375677	0.0818476	Fungi	Mucoromycota	Mucoromycetes	Mucorales	Rhizopodaceae	Rhizopus	Rhizopus_arrhizus
0.0302289	0.00198091	Fungi	Glomeromycota	Glomeromycetes	Gigasporales	Gigasporaceae	Scutellospora	Scutellospora_sp
0.0294426	0	Fungi	Glomeromycota	Glomeromycetes	Diversisporales	Diversisporaceae	Diversispora	Diversispora_celata
0.0211428	0.000810373	Fungi	Ascomycota	Dothideomycetes	Capnodiales	Cladosporiaceae	Cladosporium	Cladosporium_salinae
0.0189586	0.00198091	Fungi	Ascomycota	Dothideomycetes	Capnodiales	Cladosporiaceae	Cladosporium	Cladosporium_herbarum
0.0165123	0.00144066	Fungi	Glomeromycota	Glomeromycetes	Glomerales	Glomeraceae	Rhizophagus	Rhizophagus_sp
0.0119692	0	Fungi	Glomeromycota	Paraglomeromycetes	Paraglomerales	Paraglomeraceae	Paraglomus	Paraglomus_sp
0.0116198	0.0140465	Fungi	Ascomycota	Dothideomycetes	Pleosporales	Didymellaceae	Didymellaceae_gen_Incertae_sedis	Didymellaceae_sp
0.0115324	9.00414e-05	Fungi	Ascomycota	Dothideomycetes	Pleosporales	Didymosphaeriaceae	Didymosphaeriaceae_gen_Incertae_sedis	Didymosphaeriaceae_sp
0.0110956	0.00324149	Fungi	Fungi_phy_Incertae_sedis	Fungi_cls_Incertae_sedis	Fungi_ord_Incertae_sedis	Fungi_fam_Incertae_sedis	Fungi_gen_Incertae_sedis	Fungi_sp
0.0110082	0.0010805	Fungi	Ascomycota	Dothideomycetes	Pleosporales	Lentitheciaceae	Poaceascoma	Poaceascoma_helicoides
0.0100472	0	Fungi	Glomeromycota	Glomeromycetes	Gigasporales	Gigasporaceae	Gigaspora	Gigaspora_margarita
0.00995981	0.00306141	Fungi	Basidiomycota	Atractiellomycetes	Atractiellales	Hoehnelomycetaceae	Atractiella	Atractiella_rhizophila
0.00987244	0.00459211	Fungi	Mucoromycota	Mucoromycetes	Mucorales	Rhizopodaceae	Rhizopus	Rhizopus_microsporus
0.00987244	9.00414e-05	Fungi	Ascomycota	Eurotiomycetes	Eurotiales	Aspergillaceae	Penicillium	Penicillium_polonicum
0.00926088	0.000450207	Fungi	Basidiomycota	Tremellomycetes	Tremellales	Rhynchogastremataceae	Papiliotrema	Papiliotrema_laurentii
0.00882404	0.00234108	Fungi	Glomeromycota	Glomeromycota_cls_Incertae_sedis	Glomeromycota_ord_Incertae_sedis	Glomeromycota_fam_Incertae_sedis	Glomeromycota_gen_Incertae_sedis	Glomeromycota_sp
0.00812511	9.00414e-05	Fungi	Ascomycota	Leotiomycetes	Thelebolales	Pseudeurotiaceae	Geomyces	Geomyces_sp
0.00812511	0	Fungi	Glomeromycota	Glomeromycetes	Diversisporales	Acaulosporaceae	Acaulospora	Acaulospora_scrobiculata
0.00760091	0.026022	Fungi	Ascomycota	Dothideomycetes	Pleosporales	Phaeosphaeriaceae	Setophoma	Setophoma_sp
0.00707671	0.600756	Fungi	Ascomycota	Dothideomycetes	Pleosporales	Pleosporaceae	Bipolaris	Bipolaris_sp
0.00707671	0.0733838	Fungi	Ascomycota	Dothideomycetes	Pleosporales	Cucurbitariaceae	Pyrenochaetopsis	Pyrenochaetopsis_leptospora
0.00594094	0.00162075	Fungi	Ascomycota	Sordariomycetes	Hypocreales	Nectriaceae	Fusarium	Fusarium_proliferatum
0.00567884	9.00414e-05	Fungi	Ascomycota	Dothideomycetes	Tubeufiales	Tubeufiaceae	Tubeufia	Tubeufia_sp
0.00567884	9.00414e-05	Fungi	Glomeromycota	Glomeromycetes	Diversisporales	Acaulosporaceae	Acaulospora	Acaulospora_morrowiae
0.00559147	0.0047722	Fungi	Glomeromycota	Glomeromycetes	Glomerales	Glomeraceae	Rhizoglomus	Rhizoglomus_sp
0.00559147	0.00225104	Fungi	Ascomycota	Sordariomycetes	Sordariales	Chaetomiaceae	Chaetomiaceae_gen_Incertae_sedis	Chaetomiaceae_sp
0.00524201	0.00063029	Fungi	Ascomycota	Dothideomycetes	Pleosporales	Periconiaceae	Periconia	Periconia_celtidis
0.00480517	9.00414e-05	Fungi	Glomeromycota	Glomeromycetes	Glomerales	Glomeraceae	Kamienskia	Kamienskia_sp
0.00471781	0	Fungi	Glomeromycota	Archaeosporomycetes	Archaeosporales	Archaeosporaceae	Archaeosporaceae_gen_Incertae_sedis	Archaeosporaceae_sp
0.00463044	0	Fungi	Ascomycota	Dothideomycetes	Pleosporales	Periconiaceae	Periconia	Periconia_macrospinosa
0.00454307	0.000270124	Fungi	Glomeromycota	Glomeromycetes	Gigasporales	Gigasporaceae	Gigasporaceae_gen_Incertae_sedis	Gigasporaceae_sp
0.00445571	0	Fungi	Glomeromycota	Archaeosporomycetes	Archaeosporales	Archaeosporales_fam_Incertae_sedis	Archaeosporales_gen_Incertae_sedis	Archaeosporales_sp
0.0041936	0.00225104	Fungi	Ascomycota	Sordariomycetes	Hypocreales	Nectriaceae	Fusarium	Fusarium_awan
0.00375677	9.00414e-05	Fungi	Ascomycota	Dothideomycetes	Pleosporales	Pleosporaceae	Curvularia	Curvularia_heteropogonis
0.0036694	0	Fungi	Basidiomycota	Agaricomycetes	Auriculariales	Auriculariales_fam_Incertae_sedis	Oliveonia	Oliveonia_sp
0.00349467	9.00414e-05	Fungi	Ascomycota	Eurotiomycetes	Chaetothyriales	Herpotrichiellaceae	Herpotrichiellaceae_gen_Incertae_sedis	Herpotrichiellaceae_sp
0.00331994	0.000270124	Fungi	Ascomycota	Eurotiomycetes	Chaetothyriales	Herpotrichiellaceae	Cladophialophora	Cladophialophora_sp
0.0031452	0.000360166	Fungi	Basidiomycota	Cystobasidiomycetes	Cystobasidiales	Cystobasidiaceae	Cystobasidium	Cystobasidium_calyptogenae
0.0031452	0.000180083	Fungi	Rozellomycota	Rozellomycota_cls_Incertae_sedis	Rozellomycota_ord_Incertae_sedis	Rozellomycota_fam_Incertae_sedis	Rozellomycota_gen_Incertae_sedis	Rozellomycota_sp
0.00305784	0	Fungi	Basidiomycota	Agaricomycetes	Agaricomycetes_ord_Incertae_sedis	Agaricomycetes_fam_Incertae_sedis	Agaricomycetes_gen_Incertae_sedis	Agaricomycetes_sp
0.0028831	0	Fungi	Chytridiomycota	Spizellomycetes	Spizellomycetales	Spizellomycetaceae	Spizellomyces	Spizellomyces_punctatus
0.0028831	0	Fungi	Glomeromycota	Archaeosporomycetes	Archaeosporales	Archaeosporaceae	Archaeospora	Archaeospora_ecuadoriana
0.0028831	0.00612282	Fungi	Ascomycota	Dothideomycetes	Pleosporales	Pleosporales_fam_Incertae_sedis	Pleosporales_gen_Incertae_sedis	Pleosporales_sp
0.0028831	0.000450207	Fungi	Ascomycota	Sordariomycetes	Hypocreales	Nectriaceae	Nectriaceae_gen_Incertae_sedis	Nectriaceae_sp
0.002621	0.000450207	Fungi	Basidiomycota	Tremellomycetes	Tremellales	Bulleribasidiaceae	Vishniacozyma	Vishniacozyma_insularis
0.00253364	0.000180083	Fungi	Ascomycota	Dothideomycetes	Tubeufiales	Tubeufiaceae	Neohelicomyces	Neohelicomyces_sp
0.00253364	9.00414e-05	Fungi	Ascomycota	Orbiliomycetes	Orbiliales	Orbiliaceae	Arthrobotrys	Arthrobotrys_conoides
0.00253364	0.000720331	Fungi	Ascomycota	Dothideomycetes	Pleosporales	Pleosporaceae	Alternaria	Alternaria_prunicola
0.0023589	0	Fungi	Ascomycota	Eurotiomycetes	Eurotiales	Aspergillaceae	Penicillium	Penicillium_rubidurum
0.0020968	9.00414e-05	Fungi	Ascomycota	Sordariomycetes	Hypocreales	Nectriaceae	Fusarium	Fusarium_sp
0.00200944	0.000180083	Fungi	Ascomycota	Eurotiomycetes	Eurotiales	Aspergillaceae	Aspergillus	Aspergillus_flavus
0.00192207	0	Fungi	Chytridiomycota	Chytridiomycetes	Chytridiales	Chytridiales_fam_Incertae_sedis	Chytridiales_gen_Incertae_sedis	Chytridiales_sp
0.00192207	0.000810373	Fungi	Ascomycota	Eurotiomycetes	Eurotiales	Aspergillaceae	Penicillium	Penicillium_dodgei
0.00192207	0.00171079	Fungi	Ascomycota	Orbiliomycetes	Orbiliales	Orbiliaceae	Dactylella	Dactylella_sp
0.00192207	9.00414e-05	Fungi	Ascomycota	Eurotiomycetes	Eurotiales	Aspergillaceae	Penicillium	Penicillium_citrinum
0.0018347	0.00342157	Fungi	Ascomycota	Sordariomycetes	Hypocreales	Bionectriaceae	Bionectriaceae_gen_Incertae_sedis	Bionectriaceae_sp
0.0018347	0.000990456	Fungi	Glomeromycota	Glomeromycetes	Glomerales	Glomeraceae	Glomeraceae_gen_Incertae_sedis	Glomeraceae_sp
0.0018347	0.000180083	Fungi	Ascomycota	Eurotiomycetes	Eurotiales	Aspergillaceae	Aspergillus	Aspergillus_niger
0.0018347	9.00414e-05	Fungi	Glomeromycota	Glomeromycetes	Diversisporales	Acaulosporaceae	Acaulosporaceae_gen_Incertae_sedis	Acaulosporaceae_sp
0.0018347	0.000180083	Fungi	Ascomycota	Dothideomycetes	Mycosphaerellales	Mycosphaerellaceae	Cercospora	Cercospora_coniogrammes
0.00165997	0	Fungi	Ascomycota	Dothideomycetes	Dothideomycetes_ord_Incertae_sedis	Dothideomycetes_fam_Incertae_sedis	Dothideomycetes_gen_Incertae_sedis	Dothideomycetes_sp
0.00165997	9.00414e-05	Fungi	Ascomycota	Dothideomycetes	Pleosporales	Corynesporascaceae	Corynespora	Corynespora_torulosa
0.00165997	0	Fungi	Ascomycota	Leotiomycetes	Helotiales	Helotiales_fam_Incertae_sedis	Helotiales_gen_Incertae_sedis	Helotiales_sp
0.00148524	0	Fungi	Ascomycota	Sordariomycetes	Hypocreales	Nectriaceae	Fusarium	Fusarium_oxysporum
0.00148524	0	Fungi	Glomeromycota	Glomeromycetes	Glomerales	Glomeraceae	Glomus	Glomus_sp
0.00148524	0	Fungi	Ascomycota	Dothideomycetes	Mycosphaerellales	Mycosphaerellaceae	Pseudocercospora	Pseudocercospora_sphaerulinae
0.00139787	0.0134162	Fungi	Ascomycota	Dothideomycetes	Pleosporales	Pleosporaceae	Curvularia	Curvularia_lunata
0.0013105	0	Fungi	Chytridiomycota	Lobulomycetes	Lobulomycetales	Lobulomycetales_fam_Incertae_sedis	Lobulomycetales_gen_Incertae_sedis	Lobulomycetales_sp
0.00122313	0	Fungi	Ascomycota	Eurotiomycetes	Eurotiales	Aspergillaceae	Penicillium	Penicillium_multicolor
0.00113577	0.000360166	Fungi	Ascomycota	Eurotiomycetes	Chaetothyriales	Cyphellophoraceae	Cyphellophora	Cyphellophora_sp
0.00113577	0	Fungi	Ascomycota	Eurotiomycetes	Eurotiales	Aspergillaceae	Penicillium	Penicillium_radiatolobatum
0.00113577	0	Fungi	Ascomycota	Sordariomycetes	Magnaporthales	Pyriculariaceae	Pyricularia	Pyricularia_urashimae
0.000961034	0.000360166	Fungi	Ascomycota	Sordariomycetes	Hypocreales	Bionectriaceae	Clonostachys	Clonostachys_rosea
0.000961034	0	Fungi	Ascomycota	Sordariomycetes	Hypocreales	Nectriaceae	Fusarium	Fusarium_chlamydosporum
0.000873668	0	Fungi	Glomeromycota	Paraglomeromycetes	Paraglomerales	Pervetustaceae	Pervetustus	Pervetustus_sp
0.000786301	0	Fungi	Ascomycota	Eurotiomycetes	Eurotiales	Aspergillaceae	Penicillium	Penicillium_pimiteouiense
0.000786301	0	Fungi	Glomeromycota	Archaeosporomycetes	Archaeosporales	Archaeosporaceae	Archaeospora	Archaeospora_sp
0.000786301	9.00414e-05	Fungi	Ascomycota	Sordariomycetes	Chaetosphaeriales	Chaetosphaeriaceae	Codinaea	Codinaea_acaciae
0.000786301	0	Fungi	Glomeromycota	Glomeromycetes	Diversisporales	Diversisporaceae	Corymbiglomus	Corymbiglomus_tortuosum
0.000698934	0	Fungi	Ascomycota	Eurotiomycetes	Onygenales	Arachnomycetaceae	Arachnomyces	Arachnomyces_gracilis
0.000611567	0	Fungi	Ascomycota	Eurotiomycetes	Onygenales	Arachnomycetaceae	Arachnomyces	Arachnomyces_sp
0.000524201	0.000180083	Fungi	Ascomycota	Orbiliomycetes	Orbiliales	Orbiliaceae	Orbiliaceae_gen_Incertae_sedis	Orbiliaceae_sp
0.000524201	0.000450207	Fungi	Chytridiomycota	Chytridiomycota_cls_Incertae_sedis	Chytridiomycota_ord_Incertae_sedis	Chytridiomycota_fam_Incertae_sedis	Chytridiomycota_gen_Incertae_sedis	Chytridiomycota_sp
0.000524201	0	Fungi	Glomeromycota	Glomeromycetes	Glomerales	Glomeraceae	Funneliformis	Funneliformis_mosseae
0.000524201	9.00414e-05	Fungi	Ascomycota	Leotiomycetes	Helotiales	Helotiaceae	Hymenoscyphus	Hymenoscyphus_sp
0.000524201	0	Fungi	Basidiomycota	Tremellomycetes	Tremellales	Bulleribasidiaceae	Hannaella	Hannaella_surugaensis
0.000436834	9.00414e-05	Fungi	Ascomycota	Sordariomycetes	Sordariomycetes_ord_Incertae_sedis	Junewangiaceae	Junewangiaceae_gen_Incertae_sedis	Junewangiaceae_sp
0.000436834	0.000180083	Fungi	Ascomycota	Eurotiomycetes	Eurotiales	Aspergillaceae	Penicillium	Penicillium_sp
0.000436834	0.00063029	Fungi	Basidiomycota	Ustilaginomycetes	Ustilaginales	Ustilaginaceae	Pseudozyma	Pseudozyma_sp
0.000436834	0	Fungi	Ascomycota	Lecanoromycetes	Baeomycetales	Xylographaceae	Lambiella	Lambiella_aliphatica
0.000436834	0	Fungi	Basidiomycota	Agaricomycetes	Auriculariales	Exidiaceae	Eichleriella	Eichleriella_bactriana
0.000436834	0	Fungi	Ascomycota	Eurotiomycetes	Eurotiales	Eurotiales_fam_Incertae_sedis	Eurotiales_gen_Incertae_sedis	Eurotiales_sp
0.000436834	0	Fungi	Ascomycota	Sordariomycetes	Hypocreales	Bionectriaceae	Bionectria	Bionectria_ralfsii
0.000436834	9.00414e-05	Fungi	Ascomycota	Sordariomycetes	Trichosphaeriales	Trichosphaeriaceae	Nigrospora	Nigrospora_oryzae
0.000436834	0	Fungi	Rozellomycota	Rozellomycotina_cls_Incertae_sedis	GS08	GS08_fam_Incertae_sedis	GS08_gen_Incertae_sedis	GS08_sp
0.000349467	0	Fungi	Basidiomycota	Agaricomycetes	Hymenochaetales	Schizoporaceae	Lyomyces	Lyomyces_crustosus
0.000349467	0	Fungi	Ascomycota	Dothideomycetes	Botryosphaeriales	Saccharataceae	Saccharata	Saccharata_petrophilicola
0.000349467	0	Fungi	Basidiomycota	Basidiomycota_cls_Incertae_sedis	Basidiomycota_ord_Incertae_sedis	Basidiomycota_fam_Incertae_sedis	Basidiomycota_gen_Incertae_sedis	Basidiomycota_sp
0.000349467	0	Fungi	Ascomycota	Eurotiomycetes	Eurotiales	Aspergillaceae	Talaromyces	Talaromyces_wortmannii
0.000349467	0	Fungi	Basidiomycota	Agaricomycetes	Boletales	Boletaceae	Xerocomellus	Xerocomellus_sp
0.000349467	0	Fungi	Ascomycota	Eurotiomycetes	Eurotiales	Aspergillaceae	Penicillium	Penicillium_implicatum
0.000349467	0	Fungi	Aphelidiomycota	Aphelidiomycota_cls_Incertae_sedis	Aphelidiomycota_ord_Incertae_sedis	Aphelidiomycota_fam_Incertae_sedis	Aphelidiomycota_gen_Incertae_sedis	Aphelidiomycota_sp
0.000349467	0	Fungi	Mortierellomycota	Mortierellomycetes	Mortierellales	Mortierellales_fam_Incertae_sedis	Mortierellales_gen_Incertae_sedis	Mortierellales_sp
0.000349467	0	Fungi	Ascomycota	Eurotiomycetes	Eurotiales	Aspergillaceae	Aspergillus	Aspergillus_terreus
0.000349467	0	Fungi	Calcarisporiellomycota	Calcarisporiellomycetes	Calcarisporiellales	Calcarisporiellaceae	Calcarisporiellaceae_gen_Incertae_sedis	Calcarisporiellaceae_sp
0.000349467	9.00414e-05	Fungi	Ascomycota	Sordariomycetes	Myrmecridiales	Myrmecridiaceae	Myrmecridium	Myrmecridium_sp
0.000349467	0.000180083	Fungi	Ascomycota	Sordariomycetes	Sordariales	Sordariales_fam_Incertae_sedis	Sordariales_gen_Incertae_sedis	Sordariales_sp
0.000349467	0	Fungi	Ascomycota	Dothideomycetes	Pleosporales	Cucurbitariaceae	Pyrenochaetopsis	Pyrenochaetopsis_sp
0.0002621	0.000270124	Fungi	Chytridiomycota	Spizellomycetes	Spizellomycetales	Spizellomycetaceae	Spizellomyces	Spizellomyces_acuminatus
0.0002621	0	Fungi	Neocallimastigomycota	Neocallimastigomycetes	Neocallimastigales	Neocallimastigaceae	Cyllamyces	Cyllamyces_sp
0.0002621	0	Fungi	Basidiomycota	Agaricomycetes	Agaricales	Schizophyllaceae	Schizophyllum	Schizophyllum_commune
0.0002621	0	Fungi	Ascomycota	Dothideomycetes	Pleosporales	Lentitheciaceae	Lentitheciaceae_gen_Incertae_sedis	Lentitheciaceae_sp
0.0002621	0.000270124	Fungi	Ascomycota	Dothideomycetes	Pleosporales	Phaeosphaeriaceae	Phaeosphaeriaceae_gen_Incertae_sedis	Phaeosphaeriaceae_sp
0.0002621	9.00414e-05	Fungi	Ascomycota	Dothideomycetes	Capnodiales	Cladosporiaceae	Cladosporiaceae_gen_Incertae_sedis	Cladosporiaceae_sp
0.0002621	0	Fungi	Ascomycota	Dothideomycetes	Pleosporales	Periconiaceae	Periconia	Periconia_epilithographicola
0.0002621	0	Fungi	Ascomycota	Eurotiomycetes	Eurotiales	Aspergillaceae	Aspergillus	Aspergillus_ruber
0.0002621	0	Fungi	Ascomycota	Dothideomycetes	Pleosporales	Sporormiaceae	Sporormiaceae_gen_Incertae_sedis	Sporormiaceae_sp
0.0002621	0	Fungi	Glomeromycota	Glomeromycetes	Diversisporales	Acaulosporaceae	Acaulospora	Acaulospora_sp
0.0002621	0.00810373	Fungi	Ascomycota	Dothideomycetes	Pleosporales	Didymellaceae	Didymella	Didymella_exigua
0.0002621	0	Fungi	Ascomycota	Pezizomycetes	Pezizales	Pezizaceae	Pezizaceae_gen_Incertae_sedis	Pezizaceae_sp
0.000174734	0	Fungi	Rozellomycota	Rozellomycotina_cls_Incertae_sedis	GS05	GS05_fam_Incertae_sedis	GS05_gen_Incertae_sedis	GS05_sp
0.000174734	0	Fungi	Ascomycota	Eurotiomycetes	Chaetothyriales	Chaetothyriales_fam_Incertae_sedis	Chaetothyriales_gen_Incertae_sedis	Chaetothyriales_sp
0.000174734	0	Fungi	Ascomycota	Dothideomycetes	Tubeufiales	Tubeufiaceae	Helicoma	Helicoma_sp
0.000174734	0	Fungi	Basidiomycota	Agaricomycetes	Agaricales	Psathyrellaceae	Coprinopsis	Coprinopsis_calospora
0.000174734	0	Fungi	Basidiomycota	Agaricomycetes	Hymenochaetales	Schizoporaceae	Xylodon	Xylodon_pseudolanatus
0.000174734	0.000360166	Fungi	Chytridiomycota	Rhizophlyctidomycetes	Rhizophlyctidales	Rhizophlyctidales_fam_Incertae_sedis	Rhizophlyctidales_gen_Incertae_sedis	Rhizophlyctidales_sp
0.000174734	0	Fungi	Mucoromycota	Endogonomycetes	Endogonomycetes_ord_Incertae_sedis	Endogonomycetes_fam_Incertae_sedis	Endogonomycetes_gen_Incertae_sedis	Endogonomycetes_sp
0.000174734	0	Fungi	Ascomycota	Sordariomycetes	Hypocreales	Hypocreales_fam_Incertae_sedis	Acremonium	Acremonium_persicinum
0.000174734	0	Fungi	Ascomycota	Eurotiomycetes	Eurotiales	Aspergillaceae	Aspergillus	Aspergillus_deflectus
0.000174734	9.00414e-05	Fungi	Glomeromycota	Glomeromycetes	Glomerales	Glomeraceae	Rhizophagus	Rhizophagus_custos
0.000174734	0	Fungi	Ascomycota	Eurotiomycetes	Eurotiales	Aspergillaceae	Penicillium	Penicillium_concentricum
0.000174734	0	Fungi	Ascomycota	Leotiomycetes	Helotiales	Myxotrichaceae	Oidiodendron	Oidiodendron_myxotrichoides
8.73668e-05	9.00414e-05	Fungi	Ascomycota	Eurotiomycetes	Eurotiales	Aspergillaceae	Aspergillus	Aspergillus_piperis
8.73668e-05	9.00414e-05	Fungi	Basidiomycota	Ustilaginomycetes	Ustilaginales	Ustilaginaceae	Anthracocystis	Anthracocystis_themedae-arguentis
8.73668e-05	0.000180083	Fungi	Ascomycota	Eurotiomycetes	Chaetothyriales	Herpotrichiellaceae	Exophiala	Exophiala_sp
8.73668e-05	0.000180083	Fungi	Ascomycota	Eurotiomycetes	Eurotiales	Aspergillaceae	Aspergillus	Aspergillus_felis
8.73668e-05	0.000180083	Fungi	Basidiomycota	Agaricomycetes	Auriculariales	Oliveoniaceae	Oliveoniaceae_gen_Incertae_sedis	Oliveoniaceae_sp
8.73668e-05	9.00414e-05	Fungi	Ascomycota	Eurotiomycetes	Eurotiales	Aspergillaceae	Penicillium	Penicillium_yunnanense
8.73668e-05	9.00414e-05	Fungi	Ascomycota	Dothideomycetes	Capnodiales	Cladosporiaceae	Cladosporium	Cladosporium_cucumerinum
8.73668e-05	0.000180083	Fungi	Ascomycota	Sordariomycetes	Xylariales	Amphisphaeriaceae	Microdochium	Microdochium_colombiense
8.73668e-05	0.00135062	Fungi	Ascomycota	Dothideomycetes	Pleosporales	Pleomassariaceae	Tumularia	Tumularia_sp
0	0.0015307	Fungi	Basidiomycota	Agaricomycetes	Cantharellales	Ceratobasidiaceae	Thanatephorus	Thanatephorus_sp
0	0.000180083	Fungi	Basidiomycota	Cystobasidiomycetes	Cystobasidiales	Cystobasidiaceae	Cystobasidium	Cystobasidium_slooffiae
0	0.000180083	Fungi	Ascomycota	Dothideomycetes	Pleosporales	Pleosporaceae	Alternaria	Alternaria_venezuelensis
0	0.00162075	Fungi	Ascomycota	Sordariomycetes	Magnaporthales	Magnaporthaceae	Arxiella	Arxiella_celtidis
0	0.000360166	Fungi	Basidiomycota	Agaricomycetes	Sebacinales	Serendipitaceae	Serendipita	Serendipita_sp
0	0.000180083	Fungi	Ascomycota	Dothideomycetes	Pleosporales	Lentitheciaceae	Poaceascoma	Poaceascoma_lochii
0	0.000180083	Fungi	Basidiomycota	Agaricomycetes	Cantharellales	Ceratobasidiaceae	Ceratobasidiaceae_gen_Incertae_sedis	Ceratobasidiaceae_sp
0	0.000180083	Fungi	Ascomycota	Sordariomycetes	Sordariales	Chaetomiaceae	Chaetomium	Chaetomium_grande
0	0.000360166	Fungi	Ascomycota	Dothideomycetes	Tubeufiales	Tubeufiaceae	Tubeufiaceae_gen_Incertae_sedis	Tubeufiaceae_sp
0	0.000180083	Fungi	Ascomycota	Sordariomycetes	Sordariales	Lasiosphaeriaceae	Schizothecium	Schizothecium_sp
0	0.0026112	Fungi	Ascomycota	Dothideomycetes	Pleosporales	Didymellaceae	Boeremia	Boeremia_sp
0	0.0015307	Fungi	Ascomycota	Dothideomycetes	Pleosporales	Phaeosphaeriaceae	Phaeosphaeria	Phaeosphaeria_sp
0	0.000540249	Fungi	Ascomycota	Sordariomycetes	Sordariales	Chaetomiaceae	Trichocladium	Trichocladium_pyriforme

## Sheet: S2
Substrate	Roots	Kingdom	Phylum	Class	Order	Family	Genus
0.020795	0.0505483	Bacteria	Proteobacteria	Alphaproteobacteria	Sphingomonadales	Sphingomonadaceae	Sphingomonas
0.00153392	0.0249723	Bacteria	Bacteroidota	Bacteroidia	Sphingobacteriales	env.OPS	17
0.00787004	0.0223007	Bacteria	Bacteroidota	Bacteroidia	Chitinophagales	Chitinophagaceae	Flavisolibacter
0.00126374	0.0187796	Bacteria	Verrucomicrobiota	Verrucomicrobiae	Opitutales	Opitutaceae	Opitutus
0.000348617	0.015169	Bacteria	Verrucomicrobiota	Verrucomicrobiae	Pedosphaerales	Pedosphaeraceae	Ellin517
0.00499394	0.0148001	Bacteria	Planctomycetota	Phycisphaerae	Tepidisphaerales	WD2101	soil
0.00257977	0.0134475	Bacteria	Myxococcota	Polyangia	Haliangiales	Haliangiaceae	Haliangium
0.00368663	0.0131457	Bacteria	Acidobacteriota	Acidobacteriae	Bryobacterales	Bryobacteraceae	Bryobacter
0.0115654	0.0128551	Bacteria	Proteobacteria	Gammaproteobacteria	Gammaproteobacteria	Incertae	Sedis
0.00287609	0.0125421	Bacteria	Bacteroidota	Bacteroidia	Chitinophagales	Chitinophagaceae	Flavitalea
0.00343388	0.0103176	Bacteria	Bacteroidota	Bacteroidia	Cytophagales	Microscillaceae	Ohtaekwangia
0.0077916	0.00985927	Bacteria	Firmicutes	Bacilli	Bacillales	Bacillaceae	Bacillus
0.00122888	0.00964688	Bacteria	Proteobacteria	Gammaproteobacteria	Burkholderiales	Nitrosomonadaceae	Ellin6067
0.00202198	0.00938978	Bacteria	Bacteroidota	Bacteroidia	Chitinophagales	Chitinophagaceae	Terrimonas
0.000862828	0.00913268	Bacteria	Fibrobacterota	Fibrobacteria	Fibrobacterales	Fibrobacteraceae	possible
0.00030504	0.00893147	Bacteria	Acidobacteriota	Blastocatellia	Pyrinomonadales	Pyrinomonadaceae	RB41
0.000575219	0.0085514	Bacteria	Planctomycetota	Planctomycetes	Pirellulales	Pirellulaceae	Pirellula
0.047656	0.00823841	Bacteria	Proteobacteria	Alphaproteobacteria	Rhizobiales	Xanthobacteraceae	Bradyrhizobium
0.00453202	0.00814898	Bacteria	Bacteroidota	Bacteroidia	Chitinophagales	Chitinophagaceae	Edaphobaculum
0.0596048	0.00757889	Bacteria	Bacteroidota	Bacteroidia	Sphingobacteriales	Sphingobacteriaceae	Mucilaginibacter
0.000261463	0.00738886	Bacteria	Proteobacteria	Gammaproteobacteria	Burkholderiales	Nitrosomonadaceae	MND1
0.00275408	0.00732179	Bacteria	Proteobacteria	Gammaproteobacteria	Steroidobacterales	Steroidobacteraceae	Steroidobacter
0.000139447	0.00699762	Bacteria	Firmicutes	Bacilli	Entomoplasmatales	type	III
0.0107636	0.00655049	Bacteria	Bacteroidota	Bacteroidia	Chitinophagales	Chitinophagaceae	Niastella
0.000174309	0.0063381	Bacteria	Proteobacteria	Gammaproteobacteria	Salinisphaerales	Solimonadaceae	Polycyclovorans
0.00173437	0.00584625	Bacteria	Bdellovibrionota	Bdellovibrionia	Bdellovibrionales	Bdellovibrionaceae	Bdellovibrio
0.218182	0.00568976	Bacteria	Proteobacteria	Gammaproteobacteria	Burkholderiales	Burkholderiaceae	Burkholderia-Caballeronia-Paraburkholderia
0.00264078	0.00549973	Bacteria	Proteobacteria	Gammaproteobacteria	Burkholderiales	Comamonadaceae	Ramlibacter
0.00460175	0.00530969	Bacteria	Verrucomicrobiota	Verrucomicrobiae	Chthoniobacterales	Chthoniobacteraceae	Chthoniobacter
0.00230959	0.00497435	Bacteria	Proteobacteria	Gammaproteobacteria	Burkholderiales	Comamonadaceae	Rhizobacter
8.71543e-05	0.0048961	Bacteria	Proteobacteria	Gammaproteobacteria	Burkholderiales	Nitrosomonadaceae	IS-44
0.060642	0.00485138	Bacteria	Bacteroidota	Bacteroidia	Chitinophagales	Chitinophagaceae	Chitinophaga
0.000644942	0.00459428	Bacteria	Proteobacteria	Alphaproteobacteria	Rhizobiales	Xanthobacteraceae	Rhodoplanes
0.0816462	0.00454957	Bacteria	Proteobacteria	Alphaproteobacteria	Rhizobiales	Rhizobiaceae	Allorhizobium-Neorhizobium-Pararhizobium-Rhizobium
0.00019174	0.0044825	Bacteria	Nitrospirota	Nitrospiria	Nitrospirales	Nitrospiraceae	Nitrospira
0.000575219	0.00440425	Bacteria	Gemmatimonadota	Gemmatimonadetes	Gemmatimonadales	Gemmatimonadaceae	Gemmatimonas
0.00154263	0.00435954	Bacteria	Gemmatimonadota	Longimicrobia	Longimicrobiales	Longimicrobiaceae	YC-ZSS-LKJ147
0.000522926	0.00435954	Bacteria	Acidobacteriota	Blastocatellia	Blastocatellales	Blastocatellaceae	Aridibacter
0.0123759	0.00423658	Bacteria	Proteobacteria	Gammaproteobacteria	Burkholderiales	Oxalobacteraceae	Pseudoduganella
0.00857599	0.00414715	Bacteria	Proteobacteria	Alphaproteobacteria	Sphingomonadales	Sphingomonadaceae	Ellin6055
0.00161235	0.00401301	Bacteria	Proteobacteria	Gammaproteobacteria	Burkholderiales	Oxalobacteraceae	Noviherbaspirillum
0.000104585	0.00338703	Bacteria	Bacteroidota	Bacteroidia	Chitinophagales	Chitinophagaceae	Ferruginibacter
0.000287609	0.00338703	Bacteria	Acidobacteriota	Blastocatellia	Blastocatellales	Blastocatellaceae	JGI
0.000435772	0.00338703	Bacteria	Acidobacteriota	Acidobacteriae	Solibacterales	Solibacteraceae	Candidatus
0.00020917	0.00324171	Bacteria	Acidobacteriota	Blastocatellia	Blastocatellales	Blastocatellaceae	OLB17
0.000732096	0.00317464	Bacteria	Proteobacteria	Alphaproteobacteria	Rhizobiales	Rhizobiales	Incertae
0.00279765	0.00311875	Bacteria	Patescibacteria	Saccharimonadia	Saccharimonadales	Saccharimonadaceae	TM7a
0.000862828	0.00306286	Bacteria	Actinobacteriota	Actinobacteria	Propionibacteriales	Nocardioidaceae	Nocardioides
0.00142933	0.00289518	Bacteria	Proteobacteria	Gammaproteobacteria	Xanthomonadales	Xanthomonadaceae	Lysobacter
0.00867186	0.00289518	Bacteria	Proteobacteria	Alphaproteobacteria	Rhizobiales	Rhizobiaceae	Mesorhizobium
0.00134218	0.00266044	Bacteria	Proteobacteria	Gammaproteobacteria	Burkholderiales	Comamonadaceae	Kinneretia
0.000339902	0.00260455	Bacteria	Acidobacteriota	Blastocatellia	Blastocatellales	Blastocatellaceae	Blastocatella
0.000366048	0.00255983	Bacteria	Cyanobacteria	Cyanobacteriia	Oxyphotobacteria	Incertae	Sedis
0.00182153	0.00241451	Bacteria	Bacteroidota	Bacteroidia	Sphingobacteriales	NS11-12	marine
0.000862828	0.00240334	Bacteria	Proteobacteria	Gammaproteobacteria	Enterobacterales	Enterobacteriaceae	Enterobacter
0.000732096	0.00240334	Bacteria	Proteobacteria	Alphaproteobacteria	Reyranellales	Reyranellaceae	Reyranella
0.0113213	0.00220213	Bacteria	Proteobacteria	Gammaproteobacteria	Burkholderiales	Oxalobacteraceae	Massilia
0.000113301	0.00212388	Bacteria	Bacteroidota	Bacteroidia	Flavobacteriales	Cryomorphaceae	Luteibaculum
0.000923836	0.00209034	Bacteria	Bacteroidota	Bacteroidia	Chitinophagales	Chitinophagaceae	Flaviaesturariibacter
0.000148162	0.00204563	Bacteria	Acidobacteriota	Blastocatellia	Blastocatellales	Blastocatellaceae	Tellurimicrobium
9.58698e-05	0.00198974	Bacteria	Proteobacteria	Gammaproteobacteria	Burkholderiales	Comamonadaceae	Ideonella
0.00476734	0.00198974	Bacteria	Proteobacteria	Alphaproteobacteria	Caulobacterales	Caulobacteraceae	Phenylobacterium
0.000366048	0.0019562	Bacteria	Cyanobacteria	Cyanobacteriia	Cyanobacteriales	Nostocaceae	Nostoc
0.00114172	0.00188913	Bacteria	Proteobacteria	Alphaproteobacteria	Sphingomonadales	Sphingomonadaceae	Plot4-2H12
0.00170822	0.00182206	Bacteria	Actinobacteriota	Actinobacteria	Streptomycetales	Streptomycetaceae	Streptomyces
0.00223115	0.00175499	Bacteria	Abditibacteriota	Abditibacteria	Abditibacteriales	Abditibacteriaceae	Abditibacterium
0.000148162	0.00173264	Bacteria	Verrucomicrobiota	Verrucomicrobiae	Pedosphaerales	Pedosphaeraceae	Pedosphaera
0.000104585	0.00166557	Bacteria	Proteobacteria	Gammaproteobacteria	Steroidobacterales	Steroidobacteraceae	Povalibacter
0.00124631	0.00166557	Bacteria	Bacteroidota	Bacteroidia	Flavobacteriales	Flavobacteriaceae	Flavobacterium
0.000331186	0.00163203	Bacteria	Acidobacteriota	Thermoanaerobaculia	Thermoanaerobaculales	Thermoanaerobaculaceae	Subgroup
0.00128988	0.0015985	Bacteria	Bacteroidota	Bacteroidia	Cytophagales	Microscillaceae	Chryseolinea
0.000854112	0.00157614	Bacteria	Myxococcota	Polyangia	Polyangiales	Polyangiaceae	Pajaroellobacter
0.000679804	0.00143082	Bacteria	Proteobacteria	Alphaproteobacteria	Dongiales	Dongiaceae	Dongia
0.000104585	0.00143082	Bacteria	Acidobacteriota	Blastocatellia	Blastocatellales	Blastocatellaceae	Stenotrophobacter
0.00183896	0.00140847	Bacteria	Bacteroidota	Bacteroidia	Chitinophagales	Chitinophagaceae	Niveitalea
0.00019174	0.00137493	Bacteria	Proteobacteria	Gammaproteobacteria	Burkholderiales	Comamonadaceae	Caenimonas
0.00134218	0.0013414	Bacteria	Proteobacteria	Alphaproteobacteria	Rhizobiales	Beijerinckiaceae	Microvirga
0.000183024	0.00131904	Bacteria	Cyanobacteria	Cyanobacteriia	Cyanobacteriales	Chroococcidiopsaceae	Chroococcidiopsis
0.000453202	0.00128551	Bacteria	Verrucomicrobiota	Verrucomicrobiae	Pedosphaerales	Pedosphaeraceae	Ellin516
0.000505495	0.00124079	Bacteria	Actinobacteriota	Actinobacteria	Micrococcales	Micrococcaceae	Pseudarthrobacter
0.000845397	0.00121844	Bacteria	Proteobacteria	Alphaproteobacteria	Rhizobiales	Hyphomicrobiaceae	Hyphomicrobium
7.84389e-05	0.0011849	Bacteria	Verrucomicrobiota	Verrucomicrobiae	Pedosphaerales	Pedosphaeraceae	ADurb.Bin063-1
0.00958698	0.00116254	Bacteria	Acidobacteriota	Acidobacteriae	Acidobacteriales	Acidobacteriaceae	(Subgroup
0.000226601	0.00114019	Bacteria	Planctomycetota	Planctomycetes	Pirellulales	Pirellulaceae	Pir4
0.00108943	0.00114019	Bacteria	Actinobacteriota	Actinobacteria	Propionibacteriales	Nocardioidaceae	Kribbella
0.00937781	0.00112901	Bacteria	Bacteroidota	Bacteroidia	Chitinophagales	Chitinophagaceae	Puia
0.000226601	0.00110665	Bacteria	Proteobacteria	Gammaproteobacteria	Burkholderiales	Nitrosomonadaceae	Nitrosospira
0.000592649	0.00110665	Bacteria	Proteobacteria	Gammaproteobacteria	Diplorickettsiales	Diplorickettsiaceae	Aquicella
0.00019174	0.00109547	Bacteria	Planctomycetota	Planctomycetes	Planctomycetales	Rubinisphaeraceae	SH-PL14
0.000122016	0.00107312	Bacteria	Proteobacteria	Gammaproteobacteria	Coxiellales	Coxiellaceae	Coxiella
8.71543e-06	0.00106194	Bacteria	Bacteroidota	Bacteroidia	Flavobacteriales	NS9	marine
0.0442744	0.00103958	Bacteria	Bacteroidota	Bacteroidia	Chitinophagales	Chitinophagaceae	Taibaiella
0.000200455	0.0010284	Bacteria	Proteobacteria	Gammaproteobacteria	Burkholderiales	Nitrosomonadaceae	mle1-7
0.00816636	0.0010284	Bacteria	Proteobacteria	Gammaproteobacteria	Burkholderiales	Comamonadaceae	Mitsuaria
0.000313756	0.000994869	Bacteria	Actinobacteriota	Actinobacteria	Micrococcales	Intrasporangiaceae	Terrabacter
2.61463e-05	0.000983691	Bacteria	Cyanobacteria	Cyanobacteriia	Cyanobacteriales	Nostocaceae	Gloeotrichia
0.000113301	0.000950156	Bacteria	Proteobacteria	Gammaproteobacteria	Legionellales	Legionellaceae	Legionella
0.000409625	0.000950156	Bacteria	Bacteroidota	Bacteroidia	Cytophagales	Hymenobacteraceae	Adhaeribacter
0.000122016	0.000938978	Bacteria	Cyanobacteria	Cyanobacteriia	Cyanobacteriales	Nostocaceae	Desmonostoc
0.0046889	0.000927799	Bacteria	Proteobacteria	Alphaproteobacteria	Caulobacterales	Caulobacteraceae	Caulobacter
0.00239674	0.000927799	Bacteria	Proteobacteria	Alphaproteobacteria	Sphingomonadales	Sphingomonadaceae	Novosphingobium
0.00127245	0.000916621	Bacteria	Actinobacteriota	Actinobacteria	Pseudonocardiales	Pseudonocardiaceae	Kibdelosporangium
0.000366048	0.000894264	Bacteria	Bdellovibrionota	Bdellovibrionia	Bacteriovoracales	Bacteriovoracaceae	Peredibacter
0.000949982	0.000894264	Bacteria	Actinobacteriota	Actinobacteria	Corynebacteriales	Mycobacteriaceae	Mycobacterium
0.000122016	0.000894264	Bacteria	Cyanobacteria	Cyanobacteriia	Cyanobacteriales	Nostocaceae	Tolypothrix
0.000226601	0.000871908	Bacteria	Gemmatimonadota	Gemmatimonadetes	Gemmatimonadales	Gemmatimonadaceae	Roseisolibacter
0.000357333	0.000838373	Bacteria	Proteobacteria	Alphaproteobacteria	Paracaedibacterales	Paracaedibacteraceae	Candidatus
6.97235e-05	0.000827195	Bacteria	Actinobacteriota	Thermoleophilia	Solirubrobacterales	Solirubrobacteraceae	Solirubrobacter
0.000522926	0.000827195	Bacteria	Bacteroidota	Bacteroidia	Cytophagales	Cytophagaceae	Rhodocytophaga
9.58698e-05	0.000816016	Bacteria	Verrucomicrobiota	Chlamydiae	Chlamydiales	Parachlamydiaceae	Neochlamydia
1.74309e-05	0.000816016	Bacteria	Verrucomicrobiota	Verrucomicrobiae	Opitutales	Opitutaceae	Lacunisphaera
8.71543e-06	0.000816016	Bacteria	Verrucomicrobiota	Verrucomicrobiae	Opitutales	Opitutaceae	Cephaloticoccus
0.00706822	0.000782481	Bacteria	Proteobacteria	Alphaproteobacteria	Sphingomonadales	Sphingomonadaceae	Sphingobium
2.61463e-05	0.000771303	Bacteria	Myxococcota	Myxococcia	Myxococcales	Myxococcaceae	Archangium
0.000261463	0.000771303	Bacteria	Planctomycetota	Phycisphaerae	Tepidisphaerales	CPla-3	termite
0.000278894	0.000771303	Bacteria	Bacteroidota	Bacteroidia	Sphingobacteriales	Sphingobacteriaceae	Arcticibacter
0.000165593	0.000760125	Bacteria	Actinobacteriota	Acidimicrobiia	Microtrichales	Iamiaceae	Iamia
3.48617e-05	0.000737768	Bacteria	Verrucomicrobiota	Omnitrophia	Omnitrophales	Omnitrophaceae	Candidatus
9.58698e-05	0.000737768	Bacteria	Bacteroidota	Bacteroidia	Chitinophagales	Chitinophagaceae	Segetibacter
0	0.00072659	Bacteria	Proteobacteria	Gammaproteobacteria	Acidiferrobacterales	Acidiferrobacteraceae	Sulfurifustis
0.000697235	0.000715412	Bacteria	Actinobacteriota	Thermoleophilia	Solirubrobacterales	Solirubrobacteraceae	Conexibacter
0.000392194	0.000715412	Bacteria	Actinobacteriota	Actinobacteria	Propionibacteriales	Nocardioidaceae	Marmoricola
0.000252748	0.000704233	Bacteria	Acidobacteriota	Vicinamibacteria	Vicinamibacterales	Vicinamibacteraceae	Vicinamibacter
0.00070595	0.000670698	Bacteria	Proteobacteria	Alphaproteobacteria	Sphingomonadales	Sphingomonadaceae	MN
2.61463e-05	0.00065952	Bacteria	Cyanobacteria	Cyanobacteriia	Cyanobacteriales	Nostocaceae	Halotia
0.00425313	0.000648342	Bacteria	Proteobacteria	Alphaproteobacteria	Sphingomonadales	Sphingomonadaceae	Sphingoaurantiacus
0.00103714	0.000648342	Bacteria	Acidobacteriota	Acidobacteriae	Acidobacteriales	Koribacteraceae	Candidatus
0.0149295	0.000625985	Bacteria	Bacteroidota	Bacteroidia	Chitinophagales	Chitinophagaceae	Pseudoflavitalea
0.000113301	0.000625985	Bacteria	Proteobacteria	Alphaproteobacteria	Rhizobiales	Xanthobacteraceae	Pseudolabrys
0.00982229	0.000603628	Bacteria	Proteobacteria	Gammaproteobacteria	Burkholderiales	Methylophilaceae	MM1
2.61463e-05	0.000570094	Bacteria	Verrucomicrobiota	Verrucomicrobiae	S-BQ2-57	soil	group
8.71543e-06	0.000558915	Bacteria	Proteobacteria	Gammaproteobacteria	Burkholderiales	Nitrosomonadaceae	oc32
0.000113301	0.000558915	Bacteria	Proteobacteria	Alphaproteobacteria	Rhizobiales	Xanthobacteraceae	Pseudorhodoplanes
0.000618796	0.00052538	Bacteria	Bacteroidota	Bacteroidia	Cytophagales	Spirosomaceae	Nibrella
8.71543e-06	0.00052538	Bacteria	Planctomycetota	Phycisphaerae	Phycisphaerales	Phycisphaeraceae	I-8
6.1008e-05	0.000514202	Bacteria	Firmicutes	Bacilli	Bacillales	Planococcaceae	Filibacter
4.35772e-05	0.000514202	Bacteria	Verrucomicrobiota	Chlamydiae	Chlamydiales	Parachlamydiaceae	Candidatus
0	0.000514202	Bacteria	Verrucomicrobiota	Verrucomicrobiae	Pedosphaerales	Pedosphaeraceae	RS25G
0.0017518	0.000514202	Bacteria	Proteobacteria	Alphaproteobacteria	Rhizobiales	Beijerinckiaceae	Methylobacterium-Methylorubrum
0.00183024	0.000503024	Bacteria	Proteobacteria	Gammaproteobacteria	Burkholderiales	Alcaligenaceae	Achromobacter
0.00168208	0.000503024	Bacteria	Proteobacteria	Gammaproteobacteria	Burkholderiales	Comamonadaceae	Xylophilus
0.000244032	0.000503024	Bacteria	Myxococcota	Myxococcia	Myxococcales	Myxococcaceae	P3OB-42
0.000278894	0.000503024	Bacteria	Actinobacteriota	Actinobacteria	Frankiales	Frankiaceae	Jatrophihabitans
0.0016385	0.000491845	Bacteria	Verrucomicrobiota	Verrucomicrobiae	Chthoniobacterales	Chthoniobacteraceae	LD29
2.61463e-05	0.000491845	Bacteria	Cyanobacteria	Cyanobacteriia	Cyanobacteriales	Xenococcaceae	Stanieria
0.0113824	0.000469489	Bacteria	Proteobacteria	Gammaproteobacteria	Xanthomonadales	Rhodanobacteraceae	Dyella
0.000261463	0.000469489	Bacteria	Myxococcota	Polyangia	Polyangiales	Phaselicystidaceae	Phaselicystis
0.00115044	0.000469489	Bacteria	Bacteroidota	Bacteroidia	Sphingobacteriales	Sphingobacteriaceae	Pedobacter
0	0.000458311	Bacteria	Proteobacteria	Alphaproteobacteria	Rhizobiales	Rhodomicrobiaceae	Rhodomicrobium
0.000139447	0.000447132	Bacteria	Chloroflexi	Ktedonobacteria	Ktedonobacterales	Ktedonobacteraceae	FCPS473
0.00115915	0.000447132	Bacteria	Proteobacteria	Alphaproteobacteria	Rhizobiales	Labraceae	Labrys
0.00061008	0.000435954	Bacteria	Firmicutes	Bacilli	Paenibacillales	Paenibacillaceae	Paenibacillus
0.00719023	0.000424776	Bacteria	Bacteroidota	Bacteroidia	Cytophagales	Spirosomaceae	Dyadobacter
0.000165593	0.000413597	Bacteria	Proteobacteria	Gammaproteobacteria	Burkholderiales	Comamonadaceae	Piscinibacter
0.000278894	0.000402419	Bacteria	Proteobacteria	Gammaproteobacteria	Burkholderiales	Comamonadaceae	Rivibacter
7.84389e-05	0.000402419	Bacteria	Proteobacteria	Alphaproteobacteria	Rhizobiales	Hyphomicrobiaceae	Pedomicrobium
0.00414855	0.000391241	Bacteria	Proteobacteria	Gammaproteobacteria	Burkholderiales	Burkholderiaceae	Cupriavidus
5.22926e-05	0.000391241	Bacteria	Actinobacteriota	Thermoleophilia	Gaiellales	Gaiellaceae	Gaiella
0.00156878	0.000380062	Bacteria	Proteobacteria	Gammaproteobacteria	Burkholderiales	Oxalobacteraceae	Oxalicibacterium
0.000522926	0.000380062	Bacteria	Bacteroidota	Bacteroidia	Chitinophagales	Chitinophagaceae	Parasegetibacter
0.000183024	0.000346527	Bacteria	Proteobacteria	Gammaproteobacteria	Burkholderiales	Comamonadaceae	Azohydromonas
2.61463e-05	0.000346527	Bacteria	Sumerlaeota	Sumerlaeia	Sumerlaeales	Sumerlaeaceae	Sumerlaea
8.71543e-06	0.000346527	Bacteria	Proteobacteria	Alphaproteobacteria	Caulobacterales	Hyphomonadaceae	SWB02
0.000200455	0.000335349	Bacteria	Proteobacteria	Gammaproteobacteria	Burkholderiales	Comamonadaceae	Aquincola
0.0125677	0.000335349	Bacteria	Bacteroidota	Bacteroidia	Chitinophagales	Chitinophagaceae	Filimonas
5.22926e-05	0.000335349	Bacteria	Bacteroidota	Bacteroidia	Chitinophagales	Chitinophagaceae	Sediminibacterium
0.00049678	0.000335349	Bacteria	Actinobacteriota	Actinobacteria	Pseudonocardiales	Pseudonocardiaceae	Actinorectispora
0.000148162	0.000335349	Bacteria	Proteobacteria	Alphaproteobacteria	Sphingomonadales	Sphingomonadaceae	Altererythrobacter
8.71543e-06	0.000335349	Bacteria	Planctomycetota	Phycisphaerae	Phycisphaerales	Phycisphaeraceae	SM1A02
0.00040091	0.000324171	Bacteria	Bacteroidota	Bacteroidia	Chitinophagales	Chitinophagaceae	Cnuella
8.71543e-06	0.000324171	Bacteria	Chloroflexi	Anaerolineae	Anaerolineales	Anaerolineaceae	UTCFX1
0	0.000301814	Bacteria	Bacteroidota	Bacteroidia	Cytophagales	Cytophagaceae	Sporocytophaga
6.97235e-05	0.000290636	Bacteria	Myxococcota	Polyangia	Polyangiales	Sandaracinaceae	Sandaracinus
0.000244032	0.000290636	Bacteria	Proteobacteria	Gammaproteobacteria	Burkholderiales	Oxalobacteraceae	Duganella
6.1008e-05	0.000290636	Bacteria	Verrucomicrobiota	Verrucomicrobiae	Opitutales	Opitutaceae	IMCC26134
0.000148162	0.000290636	Bacteria	Verrucomicrobiota	Verrucomicrobiae	Verrucomicrobiales	Verrucomicrobiaceae	Roseimicrobium
6.1008e-05	0.000290636	Bacteria	Patescibacteria	Saccharimonadia	Saccharimonadales	Saccharimonadaceae	GTL1
0.00030504	0.000290636	Bacteria	Proteobacteria	Alphaproteobacteria	Sphingomonadales	Sphingomonadaceae	Qipengyuania
4.35772e-05	0.000279458	Bacteria	Proteobacteria	Gammaproteobacteria	Piscirickettsiales	Piscirickettsiaceae	Candidatus
0.000357333	0.000279458	Bacteria	Actinobacteriota	Actinobacteria	Pseudonocardiales	Pseudonocardiaceae	Pseudonocardia
8.71543e-05	0.000279458	Bacteria	Cyanobacteria	Cyanobacteriia	Leptolyngbyales	Leptolyngbyaceae	JSC-12
8.71543e-06	0.000279458	Bacteria	Cyanobacteria	Cyanobacteriia	Leptolyngbyales	Leptolyngbyaceae	Arthronema
8.71543e-06	0.000268279	Bacteria	Proteobacteria	Gammaproteobacteria	Burkholderiales	Nitrosomonadaceae	Nitrosomonas
1.74309e-05	0.000268279	Bacteria	Verrucomicrobiota	Verrucomicrobiae	Chthoniobacterales	Chthoniobacteraceae	Candidatus
0.000261463	0.000268279	Bacteria	Planctomycetota	Planctomycetes	Gemmatales	Gemmataceae	Gemmata
1.74309e-05	0.000268279	Bacteria	Cyanobacteria	Cyanobacteriia	Leptolyngbyales	Leptolyngbyaceae	Leptolyngbya
0.000296325	0.000257101	Bacteria	Proteobacteria	Gammaproteobacteria	Burkholderiales	Comamonadaceae	Leptothrix
0.00020917	0.000257101	Bacteria	Myxococcota	Polyangia	Nannocystales	Nannocystaceae	Nannocystis
3.48617e-05	0.000257101	Bacteria	Cyanobacteria	Cyanobacteriia	Cyanobacteriales	Microcystaceae	Cyanothece
6.1008e-05	0.000257101	Bacteria	Proteobacteria	Alphaproteobacteria	Rickettsiales	Rickettsiaceae	Rickettsia
8.71543e-06	0.000257101	Bacteria	Myxococcota	Myxococcia	Myxococcales	Anaeromyxobacteraceae	Anaeromyxobacter
8.71543e-05	0.000245923	Bacteria	Proteobacteria	Gammaproteobacteria	Burkholderiales	Oxalobacteraceae	Paraherbaspirillum
0.000540357	0.000245923	Bacteria	Proteobacteria	Gammaproteobacteria	Salinisphaerales	Solimonadaceae	Nevskia
0.000540357	0.000245923	Bacteria	Verrucomicrobiota	Verrucomicrobiae	Chthoniobacterales	Terrimicrobiaceae	Terrimicrobium
0	0.000245923	Bacteria	Cyanobacteria	Cyanobacteriia	Leptolyngbyales	Leptolyngbyaceae	BMM02
6.1008e-05	0.000245923	Bacteria	Proteobacteria	Alphaproteobacteria	Rhizobiales	Beijerinckiaceae	Psychroglaciecola
4.35772e-05	0.000234744	Bacteria	Verrucomicrobiota	Chlamydiae	Chlamydiales	Simkaniaceae	Ga0074140
9.58698e-05	0.000234744	Bacteria	Proteobacteria	Gammaproteobacteria	Burkholderiales	Comamonadaceae	Zhizhongheella
0	0.000223566	Bacteria	Myxococcota	Myxococcia	Myxococcales	Myxococcaceae	Hyalangium
7.84389e-05	0.000223566	Bacteria	Actinobacteriota	Actinobacteria	Frankiales	Geodermatophilaceae	Geodermatophilus
0	0.000223566	Bacteria	Actinobacteriota	Actinobacteria	Streptosporangiales	Thermomonosporaceae	Actinomadura
0.000148162	0.000223566	Bacteria	Proteobacteria	Alphaproteobacteria	Azospirillales	Azospirillaceae	Skermanella
0.000984844	0.000212388	Bacteria	Verrucomicrobiota	Verrucomicrobiae	Verrucomicrobiales	Rubritaleaceae	Luteolibacter
7.84389e-05	0.000201209	Bacteria	Myxococcota	Myxococcia	Myxococcales	Myxococcaceae	KD3-10
1.74309e-05	0.000201209	Bacteria	Bacteroidota	Bacteroidia	Chitinophagales	Chitinophagaceae	UTBCD1
8.71543e-05	0.000201209	Bacteria	Proteobacteria	Alphaproteobacteria	Rickettsiales	Candidatus	Jidaibacter
4.35772e-05	0.000190031	Bacteria	Armatimonadota	Chthonomonadetes	Chthonomonadales	Chthonomonadaceae	Chthonomonas
9.58698e-05	0.000178853	Bacteria	Acidobacteriota	Vicinamibacteria	Vicinamibacterales	Vicinamibacteraceae	Luteitalea
8.71543e-06	0.000178853	Bacteria	Proteobacteria	Gammaproteobacteria	Burkholderiales	Comamonadaceae	Rubrivivax
8.71543e-06	0.000167675	Bacteria	Firmicutes	Bacilli	Bacillales	Planococcaceae	Sporosarcina
1.74309e-05	0.000167675	Bacteria	Proteobacteria	Gammaproteobacteria	Burkholderiales	Rhodocyclaceae	Sulfuritalea
0.00277151	0.000167675	Bacteria	Bacteroidota	Bacteroidia	Flavobacteriales	Weeksellaceae	Chryseobacterium
0.000174309	0.000167675	Bacteria	Actinobacteriota	Actinobacteria	Micrococcales	Micrococcaceae	Paenarthrobacter
4.35772e-05	0.000167675	Bacteria	Actinobacteriota	Acidimicrobiia	Microtrichales	Ilumatobacteraceae	CL500-29
0.000427056	0.000167675	Bacteria	Proteobacteria	Alphaproteobacteria	Azospirillales	Azospirillaceae	Azospirillum
0.000113301	0.000167675	Bacteria	Proteobacteria	Alphaproteobacteria	Acetobacterales	Acetobacteraceae	Rhodopila
5.22926e-05	0.000156496	Bacteria	Bdellovibrionota	Oligoflexia	Silvanigrellales	Silvanigrellaceae	Silvanigrella
8.71543e-06	0.000156496	Bacteria	Firmicutes	Bacilli	Alicyclobacillales	Alicyclobacillaceae	Tumebacillus
6.1008e-05	0.000156496	Bacteria	Actinobacteriota	Actinobacteria	Frankiales	Sporichthyaceae	Sporichthya
4.35772e-05	0.000156496	Bacteria	Actinobacteriota	Acidimicrobiia	Microtrichales	Ilumatobacteraceae	Ilumatobacter
8.71543e-05	0.000156496	Bacteria	Proteobacteria	Alphaproteobacteria	Rhodobacterales	Rhodobacteraceae	Rubellimicrobium
0.00108943	0.000156496	Bacteria	Proteobacteria	Alphaproteobacteria	Azospirillales	Inquilinaceae	Inquilinus
2.61463e-05	0.000145318	Bacteria	Proteobacteria	Gammaproteobacteria	Burkholderiales	Burkholderiaceae	Lautropia
8.71543e-06	0.000145318	Bacteria	Cyanobacteria	Cyanobacteriia	Cyanobacteriales	Nostocaceae	Mastigocladopsis
0.000130731	0.000145318	Bacteria	Armatimonadota	Fimbriimonadia	Fimbriimonadales	Fimbriimonadaceae	Fimbriimonas
0.000139447	0.000145318	Bacteria	Proteobacteria	Alphaproteobacteria	Sphingomonadales	Sphingomonadaceae	Sphingopyxis
2.61463e-05	0.00013414	Bacteria	Proteobacteria	Gammaproteobacteria	Xanthomonadales	Xanthomonadaceae	Luteimonas
0.000331186	0.00013414	Bacteria	Proteobacteria	Gammaproteobacteria	Xanthomonadales	Rhodanobacteraceae	Frateuria
9.58698e-05	0.00013414	Bacteria	Myxococcota	Polyangia	Polyangiales	Polyangiaceae	Minicystis
0.000522926	0.00013414	Bacteria	Actinobacteriota	Actinobacteria	Pseudonocardiales	Pseudonocardiaceae	Kutzneria
8.71543e-06	0.00013414	Bacteria	Cyanobacteria	Cyanobacteriia	Thermosynechococcales	Thermosynechococcaceae	Synechococcus
6.1008e-05	0.00013414	Bacteria	Proteobacteria	Alphaproteobacteria	Rickettsiales	Rickettsiaceae	Candidatus
0.000923836	0.000122961	Bacteria	Proteobacteria	Gammaproteobacteria	Enterobacterales	Erwiniaceae	Incertae
6.1008e-05	0.000122961	Bacteria	Proteobacteria	Gammaproteobacteria	Burkholderiales	Oxalobacteraceae	[Aquaspirillum]
8.71543e-05	0.000122961	Bacteria	Proteobacteria	Gammaproteobacteria	Burkholderiales	Comamonadaceae	Caldimonas
4.35772e-05	0.000122961	Bacteria	Planctomycetota	Planctomycetes	Planctomycetales	Schlesneriaceae	Planctopirus
0	0.000122961	Bacteria	Actinobacteriota	Actinobacteria	Micromonosporales	Micromonosporaceae	Catelliglobosispora
1.74309e-05	0.000122961	Bacteria	Chloroflexi	Ktedonobacteria	Ktedonobacterales	Ktedonobacteraceae	1959-01-01
6.1008e-05	0.000122961	Bacteria	Proteobacteria	Alphaproteobacteria	Rhizobiales	Rhizobiaceae	Pseudaminobacter
0.00049678	0.000122961	Bacteria	Proteobacteria	Alphaproteobacteria	Rhizobiales	Xanthobacteraceae	Nitrobacter
0.000148162	0.000122961	Bacteria	Proteobacteria	Alphaproteobacteria	Rhizobiales	Beijerinckiaceae	alphaI
0.000366048	0.000122961	Bacteria	Proteobacteria	Alphaproteobacteria	Rhizobiales	Xanthobacteraceae	Afipia
1.74309e-05	0.000122961	Bacteria	Proteobacteria	Alphaproteobacteria	Rhizobiales	Pleomorphomonadaceae	Prosthecomicrobium
0.00126374	0.000111783	Bacteria	Bacteroidota	Bacteroidia	Chitinophagales	Chitinophagaceae	Niabella
8.71543e-06	0.000111783	Bacteria	Actinobacteriota	Actinobacteria	Pseudonocardiales	Pseudonocardiaceae	Saccharothrix
5.22926e-05	0.000111783	Bacteria	Cyanobacteria	Cyanobacteriia	Cyanobacteriales	Nostocaceae	Fortiea
0	0.000100605	Bacteria	Bacteroidota	Bacteroidia	Chitinophagales	Chitinophagaceae	Lacibacter
0.000156878	0.000100605	Bacteria	Actinobacteriota	Actinobacteria	Micrococcales	Microbacteriaceae	Leifsonia
5.22926e-05	0.000100605	Bacteria	Actinobacteriota	Actinobacteria	Propionibacteriales	Nocardioidaceae	Aeromicrobium
1.74309e-05	0.000100605	Bacteria	Cyanobacteria	Cyanobacteriia	Cyanobacteriales	Microcystaceae	Chalicogloea
8.71543e-06	0.000100605	Bacteria	Cyanobacteria	Cyanobacteriia	Leptolyngbyales	Leptolyngbyaceae	YT-3
0.000470633	0.000100605	Bacteria	Proteobacteria	Alphaproteobacteria	Rhizobiales	Beijerinckiaceae	Bosea
0.000366048	0.000100605	Bacteria	Proteobacteria	Alphaproteobacteria	Caulobacterales	Caulobacteraceae	Asticcacaulis
2.61463e-05	8.94264e-05	Bacteria	Proteobacteria	Gammaproteobacteria	Burkholderiales	Burkholderiaceae	Candidatus
3.48617e-05	8.94264e-05	Bacteria	Proteobacteria	Gammaproteobacteria	Burkholderiales	Rhodocyclaceae	Denitratisoma
3.48617e-05	8.94264e-05	Bacteria	Proteobacteria	Gammaproteobacteria	Burkholderiales	Comamonadaceae	Pseudacidovorax
0.000575219	8.94264e-05	Bacteria	Proteobacteria	Gammaproteobacteria	Burkholderiales	Oxalobacteraceae	Telluria
0	8.94264e-05	Bacteria	Verrucomicrobiota	Verrucomicrobiae	Pedosphaerales	Pedosphaeraceae	SH3-11
0	8.94264e-05	Bacteria	Verrucomicrobiota	Verrucomicrobiae	Pedosphaerales	Pedosphaeraceae	DEV008
3.48617e-05	8.94264e-05	Bacteria	Bacteroidota	Bacteroidia	Flavobacteriales	Crocinitomicaceae	Fluviicola
1.74309e-05	8.94264e-05	Bacteria	Actinobacteriota	Actinobacteria	Micromonosporales	Micromonosporaceae	Phytohabitans
2.61463e-05	8.94264e-05	Bacteria	Actinobacteriota	Actinobacteria	Frankiales	Cryptosporangiaceae	Fodinicola
3.48617e-05	8.94264e-05	Bacteria	Bdellovibrionota	Bdellovibrionia	Bdellovibrionales	Bdellovibrionaceae	OM27
0	8.94264e-05	Bacteria	Cyanobacteria	Cyanobacteriia	Leptolyngbyales	Leptolyngbyaceae	YB-42
0.000130731	8.94264e-05	Bacteria	Proteobacteria	Alphaproteobacteria	Rhizobiales	Devosiaceae	Arsenicitalea
0	8.94264e-05	Bacteria	Deinococcota	Deinococci	Deinococcales	Trueperaceae	Truepera
8.71543e-06	7.82481e-05	Bacteria	Firmicutes	Bacilli	Bacillales	Planococcaceae	Domibacillus
0.000148162	7.82481e-05	Bacteria	Proteobacteria	Gammaproteobacteria	Burkholderiales	Comamonadaceae	Methylibium
8.71543e-06	7.82481e-05	Bacteria	Myxococcota	Myxococcia	Myxococcales	Myxococcaceae	Aggregicoccus
1.74309e-05	7.82481e-05	Bacteria	Bacteroidota	Bacteroidia	Cytophagales	Spirosomaceae	Fibrisoma
0.000122016	7.82481e-05	Bacteria	Planctomycetota	Planctomycetes	Isosphaerales	Isosphaeraceae	Singulisphaera
0	7.82481e-05	Bacteria	Proteobacteria	Alphaproteobacteria	Acetobacterales	Acetobacteraceae	Rhodovarius
9.58698e-05	7.82481e-05	Bacteria	Proteobacteria	Alphaproteobacteria	Acetobacterales	Acetobacteraceae	Rhodovastum
3.48617e-05	7.82481e-05	Bacteria	Proteobacteria	Alphaproteobacteria	Rhizobiales	Pleomorphomonadaceae	Chthonobacter
0.000139447	7.82481e-05	Bacteria	Planctomycetota	Phycisphaerae	Tepidisphaerales	Tepidisphaeraceae	Tepidisphaera
8.71543e-06	7.82481e-05	Bacteria	Proteobacteria	Alphaproteobacteria	Sphingomonadales	Sphingomonadaceae	Hephaestia
0.000156878	7.82481e-05	Bacteria	Proteobacteria	Alphaproteobacteria	Rhizobiales	Xanthobacteraceae	Variibacter
0.00019174	6.70698e-05	Bacteria	Proteobacteria	Gammaproteobacteria	Enterobacterales	Erwiniaceae	Pantoea
0.00267564	6.70698e-05	Bacteria	Proteobacteria	Gammaproteobacteria	Xanthomonadales	Rhodanobacteraceae	Luteibacter
2.61463e-05	6.70698e-05	Bacteria	Firmicutes	Bacilli	Bacillales	Planococcaceae	Lysinibacillus
2.61463e-05	6.70698e-05	Bacteria	Proteobacteria	Gammaproteobacteria	Burkholderiales	Alcaligenaceae	Parvibium
0	6.70698e-05	Bacteria	Planctomycetota	Planctomycetes	Pirellulales	Pirellulaceae	Thermostilla
0.000627511	6.70698e-05	Bacteria	Proteobacteria	Gammaproteobacteria	Pseudomonadales	Pseudomonadaceae	Pseudomonas
0.000244032	6.70698e-05	Bacteria	Bacteroidota	Bacteroidia	Chitinophagales	Chitinophagaceae	Heliimonas
9.58698e-05	6.70698e-05	Bacteria	Actinobacteriota	Actinobacteria	Micromonosporales	Micromonosporaceae	Dactylosporangium
0	6.70698e-05	Bacteria	Cyanobacteria	Cyanobacteriia	Cyanobacteriales	Coleofasciculaceae	Microcoleus
0	6.70698e-05	Bacteria	Firmicutes	Bacilli	Thermoactinomycetales	Thermoactinomycetaceae	Pasteuria
1.74309e-05	6.70698e-05	Bacteria	Cyanobacteria	Cyanobacteriia	Phormidesmiales	Nodosilineaceae	Nodosilinea
6.1008e-05	6.70698e-05	Bacteria	Cyanobacteria	Vampirivibrionia	Vampirovibrionales	Vampirovibrionaceae	Vampirovibrio
0.00429671	6.70698e-05	Bacteria	Proteobacteria	Alphaproteobacteria	Rhizobiales	Xanthobacteraceae	Tardiphaga
9.58698e-05	6.70698e-05	Bacteria	Proteobacteria	Alphaproteobacteria	Rhizobiales	Rhizobiaceae	Shinella
5.22926e-05	5.58915e-05	Bacteria	Actinobacteriota	Thermoleophilia	Solirubrobacterales	Solirubrobacteraceae	JCM
1.74309e-05	5.58915e-05	Bacteria	Proteobacteria	Gammaproteobacteria	Enterobacterales	Enterobacteriaceae	Yokenella
1.74309e-05	5.58915e-05	Bacteria	Proteobacteria	Gammaproteobacteria	Burkholderiales	Oxalobacteraceae	CM1G08
7.84389e-05	5.58915e-05	Bacteria	Proteobacteria	Gammaproteobacteria	Burkholderiales	Alcaligenaceae	Candidimonas
0	5.58915e-05	Bacteria	Proteobacteria	Gammaproteobacteria	Enterobacterales	Yersiniaceae	Serratia
0	5.58915e-05	Bacteria	Proteobacteria	Gammaproteobacteria	Xanthomonadales	Xanthomonadaceae	Arenimonas
8.71543e-06	5.58915e-05	Bacteria	Proteobacteria	Gammaproteobacteria	Salinisphaerales	Solimonadaceae	Solimonas
7.84389e-05	5.58915e-05	Bacteria	Planctomycetota	Planctomycetes	Planctomycetales	Schlesneriaceae	Schlesneria
0	5.58915e-05	Bacteria	Proteobacteria	Gammaproteobacteria	Enterobacterales	Yersiniaceae	Samsonia
0.00135961	5.58915e-05	Bacteria	Bacteroidota	Bacteroidia	Cytophagales	Spirosomaceae	Larkinella
0	5.58915e-05	Bacteria	Verrucomicrobiota	Verrucomicrobiae	Opitutales	Puniceicoccaceae	Verruc-01
0.000183024	5.58915e-05	Bacteria	Actinobacteriota	Actinobacteria	Catenulisporales	Catenulisporaceae	Catenulispora
1.74309e-05	5.58915e-05	Bacteria	Proteobacteria	Alphaproteobacteria	Tistrellales	Geminicoccaceae	Geminicoccus
0	5.58915e-05	Bacteria	Proteobacteria	Alphaproteobacteria	Rickettsiales	Rickettsiaceae	Ac37b
0	4.47132e-05	Bacteria	Desulfobacterota	Desulfuromonadia	Geobacterales	Geobacteraceae	Citrifermentans
0	4.47132e-05	Bacteria	Proteobacteria	Gammaproteobacteria	Burkholderiales	Rhodocyclaceae	Azospira
0	4.47132e-05	Bacteria	Proteobacteria	Gammaproteobacteria	Burkholderiales	Comamonadaceae	Tibeticola
0	4.47132e-05	Bacteria	Proteobacteria	Gammaproteobacteria	Cellvibrionales	Spongiibacteraceae	BD1-7
0	4.47132e-05	Bacteria	Proteobacteria	Gammaproteobacteria	Oceanospirillales	Pseudohongiellaceae	BIyi10
8.71543e-05	4.47132e-05	Bacteria	Firmicutes	Bacilli	Bacillales	Bacillaceae	Falsibacillus
1.74309e-05	4.47132e-05	Bacteria	Proteobacteria	Gammaproteobacteria	Burkholderiales	Methylophilaceae	Methylotenera
0	4.47132e-05	Bacteria	Proteobacteria	Alphaproteobacteria	Rhizobiales	Beijerinckiaceae	Neo-b11
0	4.47132e-05	Bacteria	Proteobacteria	Alphaproteobacteria	Sneathiellales	Sneathiellaceae	Oceanibacterium
0	4.47132e-05	Bacteria	Verrucomicrobiota	Verrucomicrobiae	Opitutales	Opitutaceae	Diplosphaera
6.1008e-05	4.47132e-05	Bacteria	Proteobacteria	Gammaproteobacteria	Salinisphaerales	Solimonadaceae	Panacagrimonas
0	4.47132e-05	Bacteria	Planctomycetota	Planctomycetes	Pirellulales	Pirellulaceae	Rhodopirellula
0	4.47132e-05	Bacteria	Bacteroidota	Bacteroidia	Chitinophagales	Saprospiraceae	Phaeodactylibacter
0	4.47132e-05	Bacteria	Bacteroidota	Bacteroidia	Cytophagales	Spirosomaceae	Pseudarcicella
8.71543e-06	4.47132e-05	Bacteria	Deinococcota	Deinococci	Deinococcales	Deinococcaceae	Deinococcus
8.71543e-06	4.47132e-05	Bacteria	Actinobacteriota	Actinobacteria	Streptosporangiales	Thermomonosporaceae	Actinocorallia
0	4.47132e-05	Bacteria	Proteobacteria	Gammaproteobacteria	Burkholderiales	Nitrosomonadaceae	P3OB-51
1.74309e-05	4.47132e-05	Bacteria	Proteobacteria	Alphaproteobacteria	Rhizobiales	Beijerinckiaceae	Methylocystis
8.71543e-06	4.47132e-05	Bacteria	Proteobacteria	Alphaproteobacteria	Rhizobiales	Rhizobiaceae	Aureimonas
1.74309e-05	3.35349e-05	Bacteria	Bdellovibrionota	Bdellovibrionia	Bacteriovoracales	Bacteriovoracaceae	Bacteriovorax
6.1008e-05	3.35349e-05	Bacteria	Proteobacteria	Gammaproteobacteria	Burkholderiales	Oxalobacteraceae	Rugamonas
8.71543e-06	3.35349e-05	Bacteria	Actinobacteriota	Thermoleophilia	Solirubrobacterales	Solirubrobacteraceae	Parviterribacter
8.71543e-06	3.35349e-05	Bacteria	Proteobacteria	Gammaproteobacteria	Burkholderiales	Comamonadaceae	Candidatus
0	3.35349e-05	Bacteria	Proteobacteria	Gammaproteobacteria	Diplorickettsiales	Diplorickettsiaceae	Rickettsiella
6.1008e-05	3.35349e-05	Bacteria	Proteobacteria	Gammaproteobacteria	Burkholderiales	Alcaligenaceae	Pigmentiphaga
1.74309e-05	3.35349e-05	Bacteria	Firmicutes	Bacilli	Lactobacillales	Carnobacteriaceae	Atopococcus
7.84389e-05	3.35349e-05	Bacteria	Proteobacteria	Gammaproteobacteria	Xanthomonadales	Xanthomonadaceae	Pseudoxanthomonas
0.00020917	3.35349e-05	Bacteria	Proteobacteria	Gammaproteobacteria	Burkholderiales	Candidatus	Protistobacter
0	3.35349e-05	Bacteria	Proteobacteria	Gammaproteobacteria	Burkholderiales	Burkholderiaceae	Polynucleobacter
0	3.35349e-05	Bacteria	Bacteroidota	Bacteroidia	Cytophagales	Hymenobacteraceae	Hymenobacter
2.61463e-05	3.35349e-05	Bacteria	Bacteroidota	Bacteroidia	Cytophagales	Microscillaceae	OLB12
3.48617e-05	3.35349e-05	Bacteria	Bacteroidota	Bacteroidia	Cytophagales	Cytophagaceae	Cytophaga
0	3.35349e-05	Bacteria	Planctomycetota	Planctomycetes	Isosphaerales	Isosphaeraceae	Aquisphaera
4.35772e-05	3.35349e-05	Bacteria	Planctomycetota	Planctomycetes	Isosphaerales	Isosphaeraceae	Tundrisphaera
4.35772e-05	3.35349e-05	Bacteria	Actinobacteriota	Actinobacteria	Pseudonocardiales	Pseudonocardiaceae	Lechevalieria
1.74309e-05	3.35349e-05	Bacteria	Actinobacteriota	Actinobacteria	Frankiales	Geodermatophilaceae	Blastococcus
0	3.35349e-05	Bacteria	Actinobacteriota	Actinobacteria	Kineosporiales	Kineosporiaceae	Angustibacter
0	3.35349e-05	Bacteria	Actinobacteriota	Actinobacteria	Corynebacteriales	Nocardiaceae	Smaragdicoccus
0	3.35349e-05	Bacteria	Actinobacteriota	Actinobacteria	Pseudonocardiales	Pseudonocardiaceae	Crossiella
0.00020917	3.35349e-05	Bacteria	Actinobacteriota	Actinobacteria	Micrococcales	Promicromonosporaceae	Promicromonospora
0.000366048	3.35349e-05	Bacteria	Proteobacteria	Alphaproteobacteria	Rhizobiales	Devosiaceae	Devosia
0.000226601	3.35349e-05	Bacteria	Proteobacteria	Alphaproteobacteria	Caulobacterales	Caulobacteraceae	Brevundimonas
1.74309e-05	3.35349e-05	Bacteria	Chloroflexi	Chloroflexia	Chloroflexales	Chloroflexaceae	FFCH7168
0.000270178	3.35349e-05	Bacteria	Proteobacteria	Alphaproteobacteria	Rhizobiales	Rhizobiaceae	Aminobacter
0.000357333	3.35349e-05	Bacteria	Proteobacteria	Alphaproteobacteria	Sphingomonadales	Sphingomonadaceae	Stakelama
0.000418341	3.35349e-05	Bacteria	Proteobacteria	Alphaproteobacteria	Rhizobiales	Xanthobacteraceae	Oligotropha
0	3.35349e-05	Archaea	Crenarchaeota	Nitrososphaeria	Nitrososphaerales	Nitrososphaeraceae	Candidatus
0	2.23566e-05	Bacteria	Gemmatimonadota	Longimicrobia	Longimicrobiales	Longimicrobiaceae	Longimicrobium
0	2.23566e-05	Bacteria	Proteobacteria	Gammaproteobacteria	Burkholderiales	Comamonadaceae	Comamonas
0	2.23566e-05	Bacteria	Desulfobacterota	Desulfuromonadia	Geobacterales	Geobacteraceae	Geotalea
0	2.23566e-05	Bacteria	Bacteroidota	Bacteroidia	Chitinophagales	Chitinophagaceae	Crenotalea
5.22926e-05	2.23566e-05	Bacteria	Firmicutes	Bacilli	Bacillales	Bacillaceae	Fictibacillus
0	2.23566e-05	Bacteria	Firmicutes	Bacilli	Staphylococcales	Staphylococcaceae	Staphylococcus
0	2.23566e-05	Bacteria	Proteobacteria	Gammaproteobacteria	Burkholderiales	Rhodocyclaceae	Dechloromonas
0	2.23566e-05	Bacteria	Cyanobacteria	Cyanobacteriia	Cyanobacteriales	Nostocaceae	Cylindrospermum
2.61463e-05	2.23566e-05	Bacteria	Proteobacteria	Gammaproteobacteria	Burkholderiales	Oxalobacteraceae	Paucimonas
1.74309e-05	2.23566e-05	Bacteria	Firmicutes	Bacilli	Brevibacillales	Brevibacillaceae	Brevibacillus
0	2.23566e-05	Bacteria	Proteobacteria	Gammaproteobacteria	Beggiatoales	Beggiatoaceae	Candidatus
0	2.23566e-05	Bacteria	Proteobacteria	Alphaproteobacteria	Elsterales	Elsteraceae	Lacibacterium
0	2.23566e-05	Bacteria	Proteobacteria	Gammaproteobacteria	Methylococcales	Methylococcaceae	Methylogaea
8.71543e-06	2.23566e-05	Bacteria	Proteobacteria	Gammaproteobacteria	Burkholderiales	Comamonadaceae	Pelomonas
2.61463e-05	2.23566e-05	Bacteria	Actinobacteriota	Actinobacteria	Streptomycetales	Streptomycetaceae	Allostreptomyces
0	2.23566e-05	Bacteria	Proteobacteria	Gammaproteobacteria	Salinisphaerales	Solimonadaceae	Fontimonas
0	2.23566e-05	Bacteria	Verrucomicrobiota	Verrucomicrobiae	Pedosphaerales	Pedosphaeraceae	DEV114
9.58698e-05	2.23566e-05	Bacteria	Myxococcota	Polyangia	Polyangiales	Polyangiaceae	Jahnella
5.22926e-05	2.23566e-05	Bacteria	Verrucomicrobiota	Verrucomicrobiae	Verrucomicrobiales	Verrucomicrobiaceae	Prosthecobacter
2.61463e-05	2.23566e-05	Bacteria	Verrucomicrobiota	Verrucomicrobiae	Chthoniobacterales	Xiphinematobacteraceae	Candidatus
8.71543e-06	2.23566e-05	Bacteria	Bacteroidota	Bacteroidia	Chitinophagales	Chitinophagaceae	Aurantisolimonas
0	2.23566e-05	Bacteria	Bacteroidota	Bacteroidia	Chitinophagales	Chitinophagaceae	Parafilimonas
0	2.23566e-05	Bacteria	Actinobacteriota	Actinobacteria	Pseudonocardiales	Pseudonocardiaceae	Actinomycetospora
1.74309e-05	2.23566e-05	Bacteria	Bacteroidota	Bacteroidia	Cytophagales	Spirosomaceae	Arcicella
0	2.23566e-05	Bacteria	Actinobacteriota	Actinobacteria	Pseudonocardiales	Pseudonocardiaceae	Thermotunica
1.74309e-05	2.23566e-05	Bacteria	Planctomycetota	Planctomycetes	Isosphaerales	Isosphaeraceae	Candidatus
4.35772e-05	2.23566e-05	Bacteria	Planctomycetota	Planctomycetes	Gemmatales	Gemmataceae	Fimbriiglobus
0.000104585	2.23566e-05	Bacteria	Actinobacteriota	Actinobacteria	Micrococcales	Microbacteriaceae	Lysinimonas
2.61463e-05	2.23566e-05	Bacteria	Actinobacteriota	Actinobacteria	Corynebacteriales	Nocardiaceae	Nocardia
1.74309e-05	2.23566e-05	Bacteria	Actinobacteriota	Actinobacteria	Micromonosporales	Micromonosporaceae	Krasilnikovia
5.22926e-05	2.23566e-05	Bacteria	Actinobacteriota	Actinobacteria	Micrococcales	Microbacteriaceae	Microbacterium
0	2.23566e-05	Bacteria	Actinobacteriota	Actinobacteria	Micromonosporales	Micromonosporaceae	Hamadaea
0	2.23566e-05	Bacteria	Cyanobacteria	Cyanobacteriia	Cyanobacteriales	Chroococcidiopsaceae	Chlorogloea
8.71543e-06	2.23566e-05	Bacteria	Cyanobacteria	Cyanobacteriia	Cyanobacteriales	Chroococcidiopsaceae	Gloeocapsa
0	2.23566e-05	Bacteria	Cyanobacteria	Cyanobacteriia	Cyanobacteriales	Chroococcidiopsaceae	Aliterella
0	2.23566e-05	Bacteria	Cyanobacteria	Cyanobacteriia	Cyanobacteriales	Nostocaceae	Calothrix
1.74309e-05	2.23566e-05	Bacteria	Proteobacteria	Alphaproteobacteria	Acetobacterales	Acetobacteraceae	Belnapia
0	2.23566e-05	Bacteria	Actinobacteriota	Actinobacteria	Streptosporangiales	Streptosporangiaceae	Planomonospora
0	2.23566e-05	Bacteria	Actinobacteriota	Actinobacteria	Frankiales	Nakamurellaceae	Nakamurella
0	2.23566e-05	Bacteria	Chloroflexi	Anaerolineae	Caldilineales	Caldilineaceae	Litorilinea
0.000444487	2.23566e-05	Bacteria	Proteobacteria	Alphaproteobacteria	Rhizobiales	Rhizobiaceae	Pseudorhizobium
0	2.23566e-05	Bacteria	Proteobacteria	Alphaproteobacteria	Caedibacterales	Caedibacteraceae	Candidatus
0	2.23566e-05	Bacteria	Proteobacteria	Alphaproteobacteria	Rhodobacterales	Rhodobacteraceae	Tabrizicola
0	2.23566e-05	Bacteria	Cyanobacteria	Cyanobacteriia	Cyanobacteriales	Nostocaceae	Anabaena
0	2.23566e-05	Bacteria	Chloroflexi	Chloroflexia	Chloroflexales	Chloroflexaceae	Chloronema
0	2.23566e-05	Bacteria	Proteobacteria	Alphaproteobacteria	Defluviicoccales	Defluviicoccaceae	Defluviicoccus
4.35772e-05	2.23566e-05	Bacteria	Proteobacteria	Alphaproteobacteria	Acetobacterales	Acetobacteraceae	Roseomonas
1.74309e-05	2.23566e-05	Bacteria	Proteobacteria	Alphaproteobacteria	Sphingomonadales	Sphingomonadaceae	Parablastomonas
0.00108071	1.11783e-05	Bacteria	Proteobacteria	Gammaproteobacteria	Burkholderiales	Comamonadaceae	Xenophilus
0.000339902	1.11783e-05	Bacteria	Proteobacteria	Gammaproteobacteria	Xanthomonadales	Rhodanobacteraceae	Dokdonella
8.71543e-06	1.11783e-05	Bacteria	Proteobacteria	Gammaproteobacteria	Burkholderiales	Comamonadaceae	Aquabacterium
2.61463e-05	1.11783e-05	Bacteria	Firmicutes	Bacilli	Bacillales	Planococcaceae	Psychrobacillus
8.71543e-06	1.11783e-05	Bacteria	Proteobacteria	Gammaproteobacteria	Burkholderiales	Comamonadaceae	Roseateles
1.74309e-05	1.11783e-05	Bacteria	Firmicutes	Bacilli	Bacillales	Planococcaceae	Viridibacillus
2.61463e-05	1.11783e-05	Bacteria	Proteobacteria	Gammaproteobacteria	Burkholderiales	Comamonadaceae	Acidovorax
0.000592649	1.11783e-05	Bacteria	Proteobacteria	Gammaproteobacteria	Xanthomonadales	Xanthomonadaceae	Stenotrophomonas
2.61463e-05	1.11783e-05	Bacteria	Actinobacteriota	Thermoleophilia	Solirubrobacterales	Solirubrobacteraceae	Patulibacter
3.48617e-05	1.11783e-05	Bacteria	Proteobacteria	Gammaproteobacteria	Xanthomonadales	Rhodanobacteraceae	Chiayiivirga
8.71543e-06	1.11783e-05	Bacteria	Proteobacteria	Gammaproteobacteria	Burkholderiales	Comamonadaceae	Paucibacter
1.74309e-05	1.11783e-05	Bacteria	Myxococcota	Polyangia	Polyangiales	Polyangiaceae	Labilithrix
0.000331186	1.11783e-05	Bacteria	Bacteroidota	Bacteroidia	Sphingobacteriales	Sphingobacteriaceae	Nubsella
1.74309e-05	1.11783e-05	Bacteria	Bacteroidota	Bacteroidia	Cytophagales	Hymenobacteraceae	Nibribacter
6.97235e-05	1.11783e-05	Bacteria	Bacteroidota	Bacteroidia	Cytophagales	Amoebophilaceae	Candidatus
8.71543e-06	1.11783e-05	Bacteria	Actinobacteriota	Actinobacteria	Kineosporiales	Kineosporiaceae	Quadrisphaera
0.000104585	1.11783e-05	Bacteria	Actinobacteriota	Actinobacteria	Frankiales	Cryptosporangiaceae	Cryptosporangium
5.22926e-05	1.11783e-05	Bacteria	Actinobacteriota	Actinobacteria	Micromonosporales	Micromonosporaceae	Actinoplanes
8.71543e-06	1.11783e-05	Bacteria	Actinobacteriota	Actinobacteria	Streptosporangiales	Streptosporangiaceae	Sphaerisporangium
3.48617e-05	1.11783e-05	Bacteria	Actinobacteriota	Actinobacteria	Streptosporangiales	Streptosporangiaceae	Herbidospora
8.71543e-06	1.11783e-05	Bacteria	Chloroflexi	Anaerolineae	SBR1031	A4b	OLB15
8.71543e-06	1.11783e-05	Bacteria	Proteobacteria	Alphaproteobacteria	Caulobacterales	Caulobacteraceae	PMMR1
1.74309e-05	1.11783e-05	Bacteria	Proteobacteria	Alphaproteobacteria	Rhizobiales	Beijerinckiaceae	Roseiarcus
1.74309e-05	1.11783e-05	Bacteria	Chloroflexi	Chloroflexia	Chloroflexales	Herpetosiphonaceae	Herpetosiphon
8.71543e-06	1.11783e-05	Bacteria	Proteobacteria	Alphaproteobacteria	Rhodobacterales	Rhodobacteraceae	Falsirhodobacter
8.71543e-06	1.11783e-05	Bacteria	Proteobacteria	Alphaproteobacteria	Sphingomonadales	Sphingomonadaceae	DSSF69
0.000104585	1.11783e-05	Bacteria	Proteobacteria	Alphaproteobacteria	Caulobacterales	Hyphomonadaceae	Hirschia
8.71543e-06	1.11783e-05	Bacteria	Proteobacteria	Alphaproteobacteria	Rhizobiales	Rhizobiaceae	Ochrobactrum
0.000226601	1.11783e-05	Bacteria	Proteobacteria	Alphaproteobacteria	Caedibacterales	Caedibacteraceae	Caedibacter
0.000174309	1.11783e-05	Bacteria	Proteobacteria	Alphaproteobacteria	Rhizobiales	Rhizobiaceae	[Rhizobium]
8.71543e-05	1.11783e-05	Bacteria	Proteobacteria	Gammaproteobacteria	Burkholderiales	Oxalobacteraceae	s3t2d-1089
0.000113301	1.11783e-05	Bacteria	Proteobacteria	Alphaproteobacteria	Rhizobiales	Rhizobiaceae	Ciceribacter
8.71543e-05	1.11783e-05	Bacteria	Proteobacteria	Gammaproteobacteria	Burkholderiales	Alcaligenaceae	Ampullimonas
1.74309e-05	0	Bacteria	Proteobacteria	Gammaproteobacteria	Pseudomonadales	Moraxellaceae	Enhydrobacter
0.000697235	0	Bacteria	Proteobacteria	Gammaproteobacteria	Xanthomonadales	Rhodanobacteraceae	Tahibacter
5.22926e-05	0	Bacteria	Proteobacteria	Gammaproteobacteria	Burkholderiales	Methylophilaceae	Methylobacillus
0.000226601	0	Bacteria	Proteobacteria	Gammaproteobacteria	Xanthomonadales	Rhodanobacteraceae	Fulvimonas
0.000130731	0	Bacteria	Proteobacteria	Gammaproteobacteria	Burkholderiales	Burkholderiaceae	Ralstonia
1.74309e-05	0	Bacteria	Firmicutes	Bacilli	Bacillales	Planococcaceae	Rummeliibacillus
7.84389e-05	0	Bacteria	Proteobacteria	Gammaproteobacteria	Burkholderiales	Comamonadaceae	Pseudorhodoferax
0.000183024	0	Bacteria	Proteobacteria	Gammaproteobacteria	Cellvibrionales	Cellvibrionaceae	Cellvibrio
1.74309e-05	0	Bacteria	Proteobacteria	Gammaproteobacteria	Burkholderiales	Chitinimonadaceae	Chitinimonas
1.74309e-05	0	Bacteria	Proteobacteria	Gammaproteobacteria	Xanthomonadales	Rhodanobacteraceae	Ahniella
3.48617e-05	0	Bacteria	Firmicutes	Bacilli	Bacillales	Planococcaceae	[Renibacterium]
2.61463e-05	0	Bacteria	Proteobacteria	Gammaproteobacteria	Burkholderiales	Procabacteriaceae	Procabacter
1.74309e-05	0	Bacteria	Proteobacteria	Alphaproteobacteria	Rhizobiales	Methylopilaceae	Albibacter
2.61463e-05	0	Bacteria	Firmicutes	Bacilli	Lactobacillales	Streptococcaceae	Streptococcus
3.48617e-05	0	Bacteria	Proteobacteria	Gammaproteobacteria	Burkholderiales	Comamonadaceae	Schlegelella
3.48617e-05	0	Bacteria	Proteobacteria	Gammaproteobacteria	Burkholderiales	Burkholderiaceae	Mycoavidus
9.58698e-05	0	Bacteria	Proteobacteria	Gammaproteobacteria	Burkholderiales	Methylophilaceae	MM2
3.48617e-05	0	Bacteria	Bacteroidota	Bacteroidia	Cytophagales	Spirosomaceae	Rhabdobacter
1.74309e-05	0	Bacteria	Actinobacteriota	Actinobacteria	Micrococcales	Micrococcaceae	Acaricomes
1.74309e-05	0	Bacteria	Actinobacteriota	Actinobacteria	Corynebacteriales	Nocardiaceae	Millisia
1.74309e-05	0	Bacteria	Proteobacteria	Gammaproteobacteria	Xanthomonadales	Xanthomonadaceae	SN8
5.22926e-05	0	Bacteria	Proteobacteria	Alphaproteobacteria	Rhizobiales	Rhizobiaceae	Paramesorhizobium
1.74309e-05	0	Bacteria	Bacteroidota	Bacteroidia	Flavobacteriales	Weeksellaceae	Soonwooa
1.74309e-05	0	Bacteria	Proteobacteria	Gammaproteobacteria	Burkholderiales	Comamonadaceae	Delftia
1.74309e-05	0	Bacteria	Proteobacteria	Gammaproteobacteria	Xanthomonadales	Rhodanobacteraceae	Rhodanobacter
1.74309e-05	0	Bacteria	Proteobacteria	Gammaproteobacteria	Burkholderiales	Sutterellaceae	AAP99
1.74309e-05	0	Bacteria	Proteobacteria	Gammaproteobacteria	Burkholderiales	Comamonadaceae	Sphaerotilus
1.74309e-05	0	Bacteria	Proteobacteria	Gammaproteobacteria	Enterobacterales	Enterobacteriaceae	Aquamonas
3.48617e-05	0	Bacteria	Myxococcota	Polyangia	Polyangiales	Polyangiaceae	Byssovorax
1.74309e-05	0	Bacteria	Myxococcota	Polyangia	Polyangiales	Polyangiaceae	Sorangium
0.000183024	0	Bacteria	Verrucomicrobiota	Verrucomicrobiae	Verrucomicrobiales	Verrucomicrobiaceae	Verrucomicrobium
1.74309e-05	0	Bacteria	Myxococcota	Polyangia	Polyangiales	Polyangiaceae	Aetherobacter
0.000383479	0	Bacteria	Bacteroidota	Bacteroidia	Cytophagales	Spirosomaceae	Emticicia
0.000479349	0	Bacteria	Bacteroidota	Bacteroidia	Cytophagales	Spirosomaceae	Spirosoma
0.000313756	0	Bacteria	Bacteroidota	Bacteroidia	Chitinophagales	Chitinophagaceae	Rurimicrobium
3.48617e-05	0	Bacteria	Bacteroidota	Bacteroidia	Cytophagales	Cytophagaceae	Siphonobacter
4.35772e-05	0	Bacteria	Bacteroidota	Bacteroidia	Cytophagales	Microscillaceae	Flexibacter
2.61463e-05	0	Bacteria	Verrucomicrobiota	Verrucomicrobiae	Opitutales	Puniceicoccaceae	Cerasicoccus
1.74309e-05	0	Bacteria	Bacteroidota	Bacteroidia	Chitinophagales	Saprospiraceae	Haliscomenobacter
1.74309e-05	0	Bacteria	Planctomycetota	Planctomycetes	Isosphaerales	Isosphaeraceae	Paludisphaera
2.61463e-05	0	Bacteria	Actinobacteriota	Actinobacteria	Micrococcales	Micrococcaceae	Sinomonas
3.48617e-05	0	Bacteria	Actinobacteriota	Actinobacteria	Micrococcales	Promicromonosporaceae	Xylanibacterium
3.48617e-05	0	Bacteria	Actinobacteriota	Actinobacteria	Pseudonocardiales	Pseudonocardiaceae	Allokutzneria
5.22926e-05	0	Bacteria	Actinobacteriota	Actinobacteria	Micrococcales	Promicromonosporaceae	Cellulosimicrobium
3.48617e-05	0	Bacteria	Actinobacteriota	Actinobacteria	Micrococcales	Microbacteriaceae	Galbitalea
1.74309e-05	0	Bacteria	Cyanobacteria	Cyanobacteriia	Cyanobacteriales	Chroococcidiopsaceae	Myxosarcina
3.48617e-05	0	Bacteria	Cyanobacteria	Cyanobacteriia	Cyanobacteriales	Phormidiaceae	Phormidium
8.71543e-05	0	Bacteria	Proteobacteria	Alphaproteobacteria	Rhizobiales	Kaistiaceae	Kaistia
2.61463e-05	0	Bacteria	Proteobacteria	Alphaproteobacteria	Holosporales	Holosporaceae	Candidatus
3.48617e-05	0	Bacteria	Proteobacteria	Alphaproteobacteria	Acetobacterales	Acetobacteraceae	Roseococcus
1.74309e-05	0	Bacteria	Proteobacteria	Alphaproteobacteria	Rhizobiales	Xanthobacteraceae	Rhodopseudomonas
1.74309e-05	0	Bacteria	Proteobacteria	Alphaproteobacteria	Tistrellales	Geminicoccaceae	Candidatus
